# Supplementary material for: Transcriptome Sequencing-Based Analysis of Premature Fruiting in Amomum villosum Lour
Source: Biology (Basel). 2025 Jul 18;14(7):883. doi: 10.3390/biology14070883 (PMC12293058; doi:10.3390/biology14070883)
Supplement: Supplementary file 1 [file biology-14-00883-s001.zip]

Archive with 6 entries (6 files):
- biology-3740820-Figure S2.png
- biology-3740820-Table S1.xlsx
- biology-3740820-Table S2.xlsx
- biology-3740820-Table S3.xlsx
- biology-3740820-Table S4.xlsx
- biology-3740820-Figure S1.png
