# Supplementary material for: Transcriptome Sequencing-Based Analysis of Premature Fruiting in Amomum villosum Lour
Source: Biology (Basel). 2025 Jul 18;14(7):883. doi: 10.3390/biology14070883 (PMC12293058; doi:10.3390/biology14070883)
Supplement: Supplementary file 1 [file biology-14-00883-s001.zip › biology-3740820-Table S1.xlsx]

## Sheet: CK1-vs-precocious.DESeq2.goClas
The specific results of the GO functional annotation classification of DEGs
gene_id	go_level2	go_level1
CL7201.Contig1_All	catalytic activity	molecular_function
CL7201.Contig1_All	metabolic process	biological_process
CL7201.Contig1_All	cellular anatomical entity	cellular_component
Unigene22840_All	cellular anatomical entity	cellular_component
CL5549.Contig4_All	regulation of biological process	biological_process
CL5549.Contig4_All	biological regulation	biological_process
CL5549.Contig4_All	signaling	biological_process
CL5549.Contig4_All	response to stimulus	biological_process
CL5549.Contig4_All	cellular process	biological_process
CL9486.Contig3_All	intracellular	cellular_component
CL9486.Contig3_All	cellular anatomical entity	cellular_component
CL9486.Contig3_All	binding	molecular_function
CL9486.Contig3_All	regulation of biological process	biological_process
CL9486.Contig3_All	biological regulation	biological_process
CL9486.Contig3_All	signaling	biological_process
CL9486.Contig3_All	response to stimulus	biological_process
CL9486.Contig3_All	cellular process	biological_process
CL9486.Contig3_All	metabolic process	biological_process
CL9486.Contig3_All	catalytic activity	molecular_function
CL589.Contig4_All	binding	molecular_function
Unigene30696_All	intracellular	cellular_component
Unigene30696_All	cellular anatomical entity	cellular_component
Unigene30696_All	cellular process	biological_process
Unigene30696_All	metabolic process	biological_process
Unigene30696_All	binding	molecular_function
CL537.Contig10_All	cellular process	biological_process
CL537.Contig10_All	metabolic process	biological_process
CL537.Contig10_All	catalytic activity	molecular_function
CL537.Contig10_All	binding	molecular_function
CL537.Contig10_All	intracellular	cellular_component
CL537.Contig10_All	cellular anatomical entity	cellular_component
CL4836.Contig6_All	binding	molecular_function
CL4836.Contig6_All	catalytic activity	molecular_function
CL4836.Contig6_All	cellular process	biological_process
CL4836.Contig6_All	metabolic process	biological_process
CL267.Contig2_All	metabolic process	biological_process
CL267.Contig2_All	binding	molecular_function
CL267.Contig2_All	catalytic activity	molecular_function
CL1428.Contig8_All	localization	biological_process
CL1428.Contig8_All	cellular process	biological_process
Unigene26866_All	catalytic activity	molecular_function
Unigene26866_All	binding	molecular_function
Unigene26866_All	cellular anatomical entity	cellular_component
CL8161.Contig2_All	cellular anatomical entity	cellular_component
CL8161.Contig2_All	intracellular	cellular_component
Unigene181_All	cellular anatomical entity	cellular_component
Unigene181_All	catalytic activity	molecular_function
Unigene181_All	cellular process	biological_process
Unigene181_All	metabolic process	biological_process
Unigene181_All	intracellular	cellular_component
Unigene181_All	multicellular organismal process	biological_process
Unigene181_All	developmental process	biological_process
Unigene49198_All	intracellular	cellular_component
Unigene49198_All	cellular anatomical entity	cellular_component
Unigene49198_All	catalytic activity	molecular_function
Unigene49198_All	cellular process	biological_process
Unigene49198_All	metabolic process	biological_process
Unigene49198_All	binding	molecular_function
Unigene49198_All	transporter activity	molecular_function
CL1168.Contig8_All	catalytic activity	molecular_function
CL1168.Contig8_All	cellular anatomical entity	cellular_component
CL1168.Contig8_All	cellular process	biological_process
CL1168.Contig8_All	metabolic process	biological_process
CL1168.Contig8_All	binding	molecular_function
CL276.Contig14_All	intracellular	cellular_component
CL276.Contig14_All	cellular anatomical entity	cellular_component
CL276.Contig14_All	protein-containing complex	cellular_component
CL276.Contig14_All	localization	biological_process
CL276.Contig14_All	cellular process	biological_process
Unigene2639_All	binding	molecular_function
Unigene2639_All	intracellular	cellular_component
Unigene2639_All	cellular anatomical entity	cellular_component
Unigene2639_All	protein-containing complex	cellular_component
Unigene2639_All	transporter activity	molecular_function
CL1210.Contig3_All	cellular process	biological_process
CL1210.Contig3_All	metabolic process	biological_process
CL1210.Contig3_All	catalytic activity	molecular_function
CL266.Contig2_All	localization	biological_process
CL266.Contig2_All	cellular process	biological_process
CL266.Contig2_All	binding	molecular_function
CL266.Contig2_All	intracellular	cellular_component
CL266.Contig2_All	cellular anatomical entity	cellular_component
CL266.Contig2_All	protein-containing complex	cellular_component
CL2035.Contig17_All	regulation of biological process	biological_process
CL2035.Contig17_All	biological regulation	biological_process
CL2035.Contig17_All	cellular process	biological_process
CL2035.Contig17_All	metabolic process	biological_process
CL2035.Contig17_All	binding	molecular_function
CL2035.Contig17_All	intracellular	cellular_component
CL2035.Contig17_All	cellular anatomical entity	cellular_component
CL2035.Contig17_All	catalytic activity	molecular_function
CL3959.Contig8_All	cellular process	biological_process
CL3959.Contig8_All	metabolic process	biological_process
CL10864.Contig9_All	intracellular	cellular_component
CL10864.Contig9_All	cellular anatomical entity	cellular_component
CL10864.Contig9_All	catalytic activity	molecular_function
CL10864.Contig9_All	cellular process	biological_process
CL10864.Contig9_All	metabolic process	biological_process
CL2254.Contig9_All	regulation of biological process	biological_process
CL2254.Contig9_All	biological regulation	biological_process
CL2254.Contig9_All	cellular process	biological_process
CL2254.Contig9_All	metabolic process	biological_process
CL2254.Contig9_All	binding	molecular_function
CL2254.Contig9_All	intracellular	cellular_component
CL2254.Contig9_All	cellular anatomical entity	cellular_component
CL2254.Contig9_All	catalytic activity	molecular_function
CL2109.Contig2_All	binding	molecular_function
CL2109.Contig2_All	catalytic activity	molecular_function
CL3694.Contig3_All	binding	molecular_function
CL3694.Contig3_All	catalytic activity	molecular_function
CL3694.Contig3_All	cellular process	biological_process
CL3694.Contig3_All	metabolic process	biological_process
CL3694.Contig3_All	intracellular	cellular_component
CL3694.Contig3_All	cellular anatomical entity	cellular_component
CL2293.Contig1_All	intracellular	cellular_component
CL2293.Contig1_All	cellular anatomical entity	cellular_component
CL2293.Contig1_All	regulation of biological process	biological_process
CL2293.Contig1_All	biological regulation	biological_process
CL2293.Contig1_All	cellular process	biological_process
CL2293.Contig1_All	metabolic process	biological_process
CL2293.Contig1_All	binding	molecular_function
CL3199.Contig4_All	catalytic activity	molecular_function
CL3199.Contig4_All	binding	molecular_function
CL3199.Contig4_All	cellular process	biological_process
CL3199.Contig4_All	metabolic process	biological_process
CL3199.Contig4_All	cellular anatomical entity	cellular_component
CL2282.Contig7_All	biological regulation	biological_process
CL2282.Contig7_All	cellular process	biological_process
CL2282.Contig7_All	transporter activity	molecular_function
CL2282.Contig7_All	cellular anatomical entity	cellular_component
CL2282.Contig7_All	localization	biological_process
CL4776.Contig9_All	binding	molecular_function
CL4776.Contig9_All	transporter activity	molecular_function
CL4776.Contig9_All	cellular anatomical entity	cellular_component
CL4776.Contig9_All	catalytic activity	molecular_function
CL2273.Contig2_All	cellular process	biological_process
CL2273.Contig2_All	developmental process	biological_process
CL2273.Contig2_All	binding	molecular_function
CL2273.Contig2_All	intracellular	cellular_component
CL2273.Contig2_All	cellular anatomical entity	cellular_component
CL10293.Contig1_All	cellular anatomical entity	cellular_component
CL9240.Contig1_All	catalytic activity	molecular_function
CL9240.Contig1_All	binding	molecular_function
CL9240.Contig1_All	intracellular	cellular_component
CL9240.Contig1_All	cellular anatomical entity	cellular_component
CL4685.Contig11_All	intracellular	cellular_component
CL4685.Contig11_All	cellular anatomical entity	cellular_component
CL4685.Contig11_All	cellular process	biological_process
CL4685.Contig11_All	metabolic process	biological_process
CL4685.Contig11_All	catalytic activity	molecular_function
CL4685.Contig11_All	binding	molecular_function
Unigene4092_All	binding	molecular_function
Unigene4092_All	cellular process	biological_process
Unigene4092_All	metabolic process	biological_process
Unigene4092_All	catalytic activity	molecular_function
Unigene4092_All	intracellular	cellular_component
Unigene4092_All	cellular anatomical entity	cellular_component
CL1074.Contig36_All	localization	biological_process
CL1074.Contig36_All	cellular process	biological_process
CL1074.Contig36_All	metabolic process	biological_process
CL1074.Contig36_All	catalytic activity	molecular_function
CL495.Contig43_All	binding	molecular_function
CL495.Contig43_All	cellular anatomical entity	cellular_component
CL3572.Contig4_All	intracellular	cellular_component
CL3572.Contig4_All	cellular anatomical entity	cellular_component
CL3572.Contig4_All	regulation of biological process	biological_process
CL3572.Contig4_All	biological regulation	biological_process
CL3572.Contig4_All	cellular process	biological_process
CL3572.Contig4_All	metabolic process	biological_process
CL10583.Contig1_All	response to stimulus	biological_process
CL10583.Contig1_All	binding	molecular_function
CL10583.Contig1_All	antioxidant activity	molecular_function
CL10583.Contig1_All	catalytic activity	molecular_function
CL10583.Contig1_All	cellular anatomical entity	cellular_component
CL10583.Contig1_All	cellular process	biological_process
CL10583.Contig1_All	metabolic process	biological_process
Unigene4294_All	catalytic activity	molecular_function
CL448.Contig6_All	binding	molecular_function
CL9760.Contig2_All	binding	molecular_function
CL9760.Contig2_All	localization	biological_process
Unigene10270_All	metabolic process	biological_process
Unigene10270_All	catalytic activity	molecular_function
CL527.Contig4_All	binding	molecular_function
CL527.Contig4_All	intracellular	cellular_component
CL527.Contig4_All	cellular anatomical entity	cellular_component
CL527.Contig4_All	regulation of biological process	biological_process
CL527.Contig4_All	biological regulation	biological_process
CL527.Contig4_All	cellular process	biological_process
CL527.Contig4_All	metabolic process	biological_process
CL108.Contig1_All	catalytic activity	molecular_function
CL108.Contig1_All	binding	molecular_function
CL108.Contig1_All	cellular process	biological_process
CL108.Contig1_All	metabolic process	biological_process
CL9887.Contig1_All	cellular anatomical entity	cellular_component
CL4692.Contig5_All	catalytic activity	molecular_function
CL4692.Contig5_All	cellular process	biological_process
CL4692.Contig5_All	metabolic process	biological_process
CL4692.Contig5_All	binding	molecular_function
CL4692.Contig5_All	intracellular	cellular_component
CL4692.Contig5_All	cellular anatomical entity	cellular_component
CL4692.Contig5_All	protein-containing complex	cellular_component
CL1203.Contig4_All	binding	molecular_function
CL1203.Contig4_All	intracellular	cellular_component
CL1203.Contig4_All	cellular anatomical entity	cellular_component
CL1203.Contig4_All	regulation of biological process	biological_process
CL1203.Contig4_All	biological regulation	biological_process
CL1203.Contig4_All	cellular process	biological_process
CL1203.Contig4_All	metabolic process	biological_process
CL3168.Contig4_All	catalytic activity	molecular_function
CL3168.Contig4_All	metabolic process	biological_process
CL6643.Contig2_All	cellular anatomical entity	cellular_component
Unigene30249_All	intracellular	cellular_component
Unigene30249_All	cellular anatomical entity	cellular_component
Unigene23946_All	binding	molecular_function
Unigene23946_All	localization	biological_process
Unigene23946_All	biological regulation	biological_process
Unigene23946_All	cellular process	biological_process
Unigene23946_All	transporter activity	molecular_function
Unigene23946_All	cellular anatomical entity	cellular_component
CL6964.Contig1_All	binding	molecular_function
CL6964.Contig1_All	catalytic activity	molecular_function
CL2664.Contig4_All	intracellular	cellular_component
CL2664.Contig4_All	cellular anatomical entity	cellular_component
CL2664.Contig4_All	binding	molecular_function
CL3792.Contig4_All	localization	biological_process
CL3792.Contig4_All	cellular process	biological_process
CL3792.Contig4_All	intracellular	cellular_component
CL3792.Contig4_All	cellular anatomical entity	cellular_component
CL3792.Contig4_All	protein-containing complex	cellular_component
CL3792.Contig4_All	structural molecule activity	molecular_function
CL1546.Contig15_All	regulation of biological process	biological_process
CL1546.Contig15_All	biological regulation	biological_process
CL1546.Contig15_All	cellular process	biological_process
CL1546.Contig15_All	metabolic process	biological_process
CL1546.Contig15_All	positive regulation of biological process	biological_process
CL1546.Contig15_All	binding	molecular_function
CL1546.Contig15_All	intracellular	cellular_component
CL1546.Contig15_All	cellular anatomical entity	cellular_component
CL1546.Contig15_All	protein-containing complex	cellular_component
CL6219.Contig3_All	metabolic process	biological_process
CL6219.Contig3_All	catalytic activity	molecular_function
CL6219.Contig3_All	molecular function regulator	molecular_function
CL6219.Contig3_All	cellular process	biological_process
CL7012.Contig5_All	catalytic activity	molecular_function
CL7012.Contig5_All	binding	molecular_function
CL7012.Contig5_All	cellular anatomical entity	cellular_component
CL123.Contig7_All	transporter activity	molecular_function
CL123.Contig7_All	regulation of biological process	biological_process
CL123.Contig7_All	localization	biological_process
CL123.Contig7_All	biological regulation	biological_process
CL123.Contig7_All	cellular process	biological_process
CL123.Contig7_All	cellular anatomical entity	cellular_component
Unigene23254_All	intracellular	cellular_component
Unigene23254_All	cellular anatomical entity	cellular_component
Unigene23254_All	protein-containing complex	cellular_component
Unigene23254_All	cellular process	biological_process
Unigene23254_All	metabolic process	biological_process
Unigene23254_All	structural molecule activity	molecular_function
CL4449.Contig2_All	cellular anatomical entity	cellular_component
CL4449.Contig2_All	intracellular	cellular_component
CL4449.Contig2_All	binding	molecular_function
CL4449.Contig2_All	response to stimulus	biological_process
CL4449.Contig2_All	cellular process	biological_process
CL4449.Contig2_All	metabolic process	biological_process
CL4575.Contig2_All	molecular transducer activity	molecular_function
Unigene11883_All	binding	molecular_function
Unigene11883_All	catalytic activity	molecular_function
Unigene11883_All	cellular anatomical entity	cellular_component
CL3086.Contig4_All	catalytic activity	molecular_function
CL3086.Contig4_All	cellular process	biological_process
CL3086.Contig4_All	metabolic process	biological_process
CL3086.Contig4_All	intracellular	cellular_component
CL3086.Contig4_All	cellular anatomical entity	cellular_component
CL6417.Contig12_All	intracellular	cellular_component
CL6417.Contig12_All	cellular anatomical entity	cellular_component
CL6417.Contig12_All	protein-containing complex	cellular_component
CL6417.Contig12_All	cellular process	biological_process
CL1473.Contig9_All	catalytic activity	molecular_function
CL1473.Contig9_All	binding	molecular_function
CL1473.Contig9_All	cellular process	biological_process
CL1473.Contig9_All	metabolic process	biological_process
CL1473.Contig9_All	intracellular	cellular_component
CL1473.Contig9_All	cellular anatomical entity	cellular_component
CL1473.Contig9_All	response to stimulus	biological_process
CL3189.Contig2_All	regulation of biological process	biological_process
CL3189.Contig2_All	biological regulation	biological_process
CL3189.Contig2_All	signaling	biological_process
CL3189.Contig2_All	response to stimulus	biological_process
CL3189.Contig2_All	cellular process	biological_process
CL3189.Contig2_All	catalytic activity	molecular_function
CL3189.Contig2_All	binding	molecular_function
Unigene42824_All	intracellular	cellular_component
Unigene42824_All	cellular anatomical entity	cellular_component
Unigene42824_All	cellular process	biological_process
Unigene42824_All	metabolic process	biological_process
Unigene42824_All	catalytic activity	molecular_function
Unigene42824_All	binding	molecular_function
CL9382.Contig1_All	binding	molecular_function
CL162.Contig6_All	transporter activity	molecular_function
CL162.Contig6_All	cellular anatomical entity	cellular_component
CL9697.Contig1_All	catalytic activity	molecular_function
CL9697.Contig1_All	metabolic process	biological_process
CL9697.Contig1_All	binding	molecular_function
CL989.Contig8_All	cellular process	biological_process
CL989.Contig8_All	metabolic process	biological_process
CL4210.Contig2_All	antioxidant activity	molecular_function
CL4210.Contig2_All	catalytic activity	molecular_function
CL4210.Contig2_All	binding	molecular_function
Unigene6012_All	cellular process	biological_process
Unigene6012_All	intracellular	cellular_component
Unigene6012_All	cellular anatomical entity	cellular_component
Unigene6012_All	protein-containing complex	cellular_component
Unigene6012_All	metabolic process	biological_process
CL4424.Contig8_All	localization	biological_process
CL4424.Contig8_All	cellular process	biological_process
CL4424.Contig8_All	metabolic process	biological_process
CL4424.Contig8_All	intracellular	cellular_component
CL4424.Contig8_All	cellular anatomical entity	cellular_component
CL4424.Contig8_All	protein-containing complex	cellular_component
CL4424.Contig8_All	catalytic activity	molecular_function
Unigene64008_All	cellular process	biological_process
Unigene64008_All	metabolic process	biological_process
Unigene64008_All	localization	biological_process
Unigene64008_All	intracellular	cellular_component
Unigene64008_All	cellular anatomical entity	cellular_component
CL3513.Contig1_All	cellular anatomical entity	cellular_component
CL10654.Contig6_All	localization	biological_process
CL10654.Contig6_All	cellular process	biological_process
CL10654.Contig6_All	binding	molecular_function
CL10654.Contig6_All	catalytic activity	molecular_function
CL10654.Contig6_All	cellular anatomical entity	cellular_component
CL10654.Contig6_All	regulation of biological process	biological_process
CL10654.Contig6_All	biological regulation	biological_process
CL10654.Contig6_All	negative regulation of biological process	biological_process
CL10654.Contig6_All	metabolic process	biological_process
CL1074.Contig39_All	localization	biological_process
CL1074.Contig39_All	cellular process	biological_process
CL1074.Contig39_All	metabolic process	biological_process
CL1074.Contig39_All	catalytic activity	molecular_function
CL176.Contig6_All	binding	molecular_function
CL176.Contig6_All	intracellular	cellular_component
CL176.Contig6_All	cellular anatomical entity	cellular_component
CL176.Contig6_All	protein-containing complex	cellular_component
CL176.Contig6_All	transcription regulator activity	molecular_function
CL1665.Contig2_All	intracellular	cellular_component
CL1665.Contig2_All	cellular anatomical entity	cellular_component
CL2121.Contig8_All	cellular process	biological_process
CL2121.Contig8_All	binding	molecular_function
CL2121.Contig8_All	catalytic activity	molecular_function
CL2121.Contig8_All	regulation of biological process	biological_process
CL2121.Contig8_All	biological regulation	biological_process
CL2121.Contig8_All	metabolic process	biological_process
CL2121.Contig8_All	positive regulation of biological process	biological_process
CL2121.Contig8_All	cellular anatomical entity	cellular_component
CL2121.Contig8_All	intracellular	cellular_component
CL3965.Contig2_All	response to stimulus	biological_process
CL3965.Contig2_All	binding	molecular_function
CL3965.Contig2_All	intracellular	cellular_component
CL3965.Contig2_All	cellular anatomical entity	cellular_component
CL3965.Contig2_All	protein-containing complex	cellular_component
CL3965.Contig2_All	cellular process	biological_process
CL3965.Contig2_All	metabolic process	biological_process
Unigene32487_All	binding	molecular_function
Unigene32487_All	cellular anatomical entity	cellular_component
CL1496.Contig3_All	cellular process	biological_process
CL1496.Contig3_All	metabolic process	biological_process
CL1496.Contig3_All	catalytic activity	molecular_function
CL1496.Contig3_All	binding	molecular_function
CL3826.Contig2_All	catalytic activity	molecular_function
CL3826.Contig2_All	intracellular	cellular_component
CL3826.Contig2_All	cellular anatomical entity	cellular_component
CL3826.Contig2_All	cellular process	biological_process
CL3826.Contig2_All	metabolic process	biological_process
CL948.Contig5_All	regulation of biological process	biological_process
CL948.Contig5_All	biological regulation	biological_process
CL948.Contig5_All	metabolic process	biological_process
CL948.Contig5_All	intracellular	cellular_component
CL948.Contig5_All	cellular anatomical entity	cellular_component
CL948.Contig5_All	binding	molecular_function
CL948.Contig5_All	cellular process	biological_process
CL948.Contig5_All	catalytic activity	molecular_function
CL10717.Contig1_All	cellular anatomical entity	cellular_component
CL1976.Contig26_All	intracellular	cellular_component
CL1976.Contig26_All	cellular anatomical entity	cellular_component
CL10527.Contig9_All	binding	molecular_function
CL333.Contig3_All	binding	molecular_function
CL333.Contig3_All	catalytic activity	molecular_function
CL333.Contig3_All	cellular process	biological_process
CL333.Contig3_All	metabolic process	biological_process
CL333.Contig3_All	intracellular	cellular_component
CL333.Contig3_All	cellular anatomical entity	cellular_component
CL934.Contig1_All	cellular process	biological_process
CL934.Contig1_All	metabolic process	biological_process
CL934.Contig1_All	catalytic activity	molecular_function
CL934.Contig1_All	cellular anatomical entity	cellular_component
CL934.Contig1_All	intracellular	cellular_component
CL2613.Contig4_All	binding	molecular_function
CL2613.Contig4_All	intracellular	cellular_component
CL2613.Contig4_All	cellular anatomical entity	cellular_component
CL2613.Contig4_All	regulation of biological process	biological_process
CL2613.Contig4_All	biological regulation	biological_process
CL2613.Contig4_All	cellular process	biological_process
CL2613.Contig4_All	metabolic process	biological_process
CL2613.Contig4_All	response to stimulus	biological_process
CL3138.Contig31_All	interspecies interaction between organisms	biological_process
CL3138.Contig31_All	regulation of biological process	biological_process
CL3138.Contig31_All	biological regulation	biological_process
CL3138.Contig31_All	signaling	biological_process
CL3138.Contig31_All	response to stimulus	biological_process
CL3138.Contig31_All	cellular process	biological_process
CL3138.Contig31_All	immune system process	biological_process
CL3138.Contig31_All	binding	molecular_function
CL3138.Contig31_All	metabolic process	biological_process
CL3138.Contig31_All	intracellular	cellular_component
CL3138.Contig31_All	cellular anatomical entity	cellular_component
CL3138.Contig31_All	catalytic activity	molecular_function
CL822.Contig13_All	catalytic activity	molecular_function
CL822.Contig13_All	binding	molecular_function
CL7142.Contig8_All	binding	molecular_function
CL2963.Contig11_All	binding	molecular_function
CL2963.Contig11_All	intracellular	cellular_component
CL2963.Contig11_All	cellular anatomical entity	cellular_component
CL2963.Contig11_All	regulation of biological process	biological_process
CL2963.Contig11_All	biological regulation	biological_process
CL2963.Contig11_All	cellular process	biological_process
CL2963.Contig11_All	metabolic process	biological_process
CL3167.Contig1_All	binding	molecular_function
CL3167.Contig1_All	response to stimulus	biological_process
CL3167.Contig1_All	cellular process	biological_process
CL3167.Contig1_All	metabolic process	biological_process
CL3167.Contig1_All	catalytic activity	molecular_function
CL3167.Contig1_All	intracellular	cellular_component
CL3167.Contig1_All	cellular anatomical entity	cellular_component
CL3167.Contig1_All	protein-containing complex	cellular_component
CL9754.Contig8_All	binding	molecular_function
CL9754.Contig8_All	catalytic activity	molecular_function
CL9754.Contig8_All	cellular process	biological_process
CL9754.Contig8_All	metabolic process	biological_process
CL9754.Contig8_All	intracellular	cellular_component
CL9754.Contig8_All	cellular anatomical entity	cellular_component
CL9754.Contig8_All	protein-containing complex	cellular_component
CL373.Contig8_All	binding	molecular_function
Unigene41117_All	metabolic process	biological_process
Unigene41117_All	catalytic activity	molecular_function
Unigene41117_All	binding	molecular_function
CL3640.Contig8_All	cellular anatomical entity	cellular_component
CL3640.Contig8_All	transporter activity	molecular_function
CL3640.Contig8_All	response to stimulus	biological_process
CL3640.Contig8_All	cellular process	biological_process
CL3640.Contig8_All	biological regulation	biological_process
CL1489.Contig4_All	cellular anatomical entity	cellular_component
CL10334.Contig18_All	binding	molecular_function
CL10334.Contig18_All	catalytic activity	molecular_function
CL10334.Contig18_All	cellular process	biological_process
CL10334.Contig18_All	metabolic process	biological_process
CL10334.Contig18_All	cellular anatomical entity	cellular_component
CL10334.Contig18_All	molecular transducer activity	molecular_function
CL1064.Contig2_All	catalytic activity	molecular_function
Unigene48111_All	intracellular	cellular_component
Unigene48111_All	cellular anatomical entity	cellular_component
Unigene48111_All	binding	molecular_function
Unigene48111_All	cellular process	biological_process
Unigene48111_All	metabolic process	biological_process
Unigene48111_All	structural molecule activity	molecular_function
Unigene48111_All	protein-containing complex	cellular_component
CL300.Contig23_All	intracellular	cellular_component
CL300.Contig23_All	cellular anatomical entity	cellular_component
CL300.Contig23_All	regulation of biological process	biological_process
CL300.Contig23_All	biological regulation	biological_process
CL300.Contig23_All	cellular process	biological_process
CL300.Contig23_All	metabolic process	biological_process
CL300.Contig23_All	binding	molecular_function
CL300.Contig23_All	transcription regulator activity	molecular_function
CL2486.Contig7_All	catalytic activity	molecular_function
CL2486.Contig7_All	binding	molecular_function
CL2486.Contig7_All	metabolic process	biological_process
CL203.Contig3_All	binding	molecular_function
CL203.Contig3_All	intracellular	cellular_component
CL203.Contig3_All	cellular anatomical entity	cellular_component
CL203.Contig3_All	protein-containing complex	cellular_component
CL3553.Contig12_All	binding	molecular_function
CL3296.Contig2_All	binding	molecular_function
CL3296.Contig2_All	catalytic activity	molecular_function
CL3296.Contig2_All	cellular anatomical entity	cellular_component
CL6693.Contig2_All	intracellular	cellular_component
CL6693.Contig2_All	cellular anatomical entity	cellular_component
Unigene8322_All	catalytic activity	molecular_function
Unigene18120_All	binding	molecular_function
Unigene18120_All	intracellular	cellular_component
Unigene18120_All	cellular anatomical entity	cellular_component
Unigene18120_All	regulation of biological process	biological_process
Unigene18120_All	biological regulation	biological_process
Unigene18120_All	cellular process	biological_process
Unigene18120_All	metabolic process	biological_process
Unigene18120_All	signaling	biological_process
Unigene18120_All	response to stimulus	biological_process
CL7612.Contig9_All	cellular anatomical entity	cellular_component
CL7612.Contig9_All	response to stimulus	biological_process
CL7612.Contig9_All	cellular process	biological_process
CL7612.Contig9_All	metabolic process	biological_process
CL7612.Contig9_All	binding	molecular_function
CL7612.Contig9_All	catalytic activity	molecular_function
Unigene4123_All	transporter activity	molecular_function
Unigene4123_All	cellular anatomical entity	cellular_component
CL889.Contig14_All	binding	molecular_function
CL28.Contig19_All	response to stimulus	biological_process
CL28.Contig19_All	cellular anatomical entity	cellular_component
CL28.Contig19_All	binding	molecular_function
Unigene4616_All	intracellular	cellular_component
Unigene4616_All	cellular anatomical entity	cellular_component
Unigene4616_All	protein-containing complex	cellular_component
Unigene4616_All	localization	biological_process
Unigene4616_All	cellular process	biological_process
CL7669.Contig1_All	localization	biological_process
CL7669.Contig1_All	cellular process	biological_process
CL7669.Contig1_All	metabolic process	biological_process
CL7669.Contig1_All	cellular anatomical entity	cellular_component
CL2413.Contig4_All	catalytic activity	molecular_function
CL2492.Contig27_All	binding	molecular_function
CL2492.Contig27_All	intracellular	cellular_component
CL2492.Contig27_All	cellular anatomical entity	cellular_component
CL2492.Contig27_All	protein-containing complex	cellular_component
CL1151.Contig10_All	cellular anatomical entity	cellular_component
CL1151.Contig10_All	transporter activity	molecular_function
CL1684.Contig29_All	regulation of biological process	biological_process
CL1684.Contig29_All	biological regulation	biological_process
CL1684.Contig29_All	cellular process	biological_process
CL1684.Contig29_All	metabolic process	biological_process
CL1684.Contig29_All	binding	molecular_function
CL1256.Contig14_All	intracellular	cellular_component
CL1256.Contig14_All	cellular anatomical entity	cellular_component
CL1256.Contig14_All	binding	molecular_function
CL1256.Contig14_All	translation regulator activity	molecular_function
CL1256.Contig14_All	catalytic activity	molecular_function
CL1256.Contig14_All	cellular process	biological_process
CL1256.Contig14_All	metabolic process	biological_process
CL3078.Contig1_All	cellular anatomical entity	cellular_component
Unigene42978_All	catalytic activity	molecular_function
Unigene26141_All	binding	molecular_function
Unigene26141_All	catalytic activity	molecular_function
Unigene15964_All	cellular process	biological_process
Unigene15964_All	metabolic process	biological_process
Unigene15964_All	binding	molecular_function
Unigene15964_All	cellular anatomical entity	cellular_component
Unigene15964_All	catalytic activity	molecular_function
CL7216.Contig4_All	cellular anatomical entity	cellular_component
CL7216.Contig4_All	transporter activity	molecular_function
CL4018.Contig2_All	localization	biological_process
CL4018.Contig2_All	cellular process	biological_process
CL4018.Contig2_All	intracellular	cellular_component
CL4018.Contig2_All	cellular anatomical entity	cellular_component
CL4018.Contig2_All	binding	molecular_function
CL4018.Contig2_All	protein-containing complex	cellular_component
CL7842.Contig5_All	transporter activity	molecular_function
CL7842.Contig5_All	cellular anatomical entity	cellular_component
CL3999.Contig3_All	binding	molecular_function
CL3999.Contig3_All	cellular process	biological_process
CL3999.Contig3_All	intracellular	cellular_component
CL3999.Contig3_All	cellular anatomical entity	cellular_component
CL3195.Contig1_All	catalytic activity	molecular_function
CL3195.Contig1_All	metabolic process	biological_process
Unigene35344_All	binding	molecular_function
Unigene35344_All	intracellular	cellular_component
Unigene35344_All	cellular anatomical entity	cellular_component
Unigene1045_All	intracellular	cellular_component
Unigene1045_All	cellular anatomical entity	cellular_component
Unigene1045_All	binding	molecular_function
Unigene1045_All	cellular process	biological_process
Unigene1045_All	metabolic process	biological_process
Unigene1045_All	protein-containing complex	cellular_component
Unigene1045_All	structural molecule activity	molecular_function
CL3672.Contig2_All	cellular process	biological_process
CL3672.Contig2_All	metabolic process	biological_process
CL3672.Contig2_All	binding	molecular_function
Unigene43241_All	intracellular	cellular_component
Unigene43241_All	cellular anatomical entity	cellular_component
Unigene43241_All	catalytic activity	molecular_function
Unigene43241_All	binding	molecular_function
Unigene43241_All	cellular process	biological_process
Unigene43241_All	metabolic process	biological_process
Unigene43241_All	regulation of biological process	biological_process
Unigene43241_All	biological regulation	biological_process
Unigene43241_All	signaling	biological_process
Unigene43241_All	response to stimulus	biological_process
Unigene33643_All	binding	molecular_function
CL1304.Contig24_All	intracellular	cellular_component
CL1304.Contig24_All	cellular anatomical entity	cellular_component
CL1304.Contig24_All	regulation of biological process	biological_process
CL1304.Contig24_All	biological regulation	biological_process
CL1304.Contig24_All	cellular process	biological_process
CL1304.Contig24_All	developmental process	biological_process
CL1304.Contig24_All	metabolic process	biological_process
CL1304.Contig24_All	negative regulation of biological process	biological_process
CL1304.Contig24_All	protein-containing complex	cellular_component
CL1304.Contig24_All	binding	molecular_function
CL6234.Contig2_All	binding	molecular_function
CL6234.Contig2_All	cellular anatomical entity	cellular_component
CL6234.Contig2_All	catalytic activity	molecular_function
CL6234.Contig2_All	cellular process	biological_process
CL6234.Contig2_All	metabolic process	biological_process
CL1295.Contig6_All	regulation of biological process	biological_process
CL1295.Contig6_All	biological regulation	biological_process
CL1295.Contig6_All	cellular process	biological_process
CL1295.Contig6_All	negative regulation of biological process	biological_process
CL1295.Contig6_All	metabolic process	biological_process
CL1295.Contig6_All	binding	molecular_function
CL10894.Contig5_All	intracellular	cellular_component
CL10894.Contig5_All	cellular anatomical entity	cellular_component
CL10894.Contig5_All	regulation of biological process	biological_process
CL10894.Contig5_All	biological regulation	biological_process
CL10894.Contig5_All	cellular process	biological_process
CL10894.Contig5_All	metabolic process	biological_process
CL10894.Contig5_All	binding	molecular_function
CL1103.Contig12_All	catalytic activity	molecular_function
CL1107.Contig2_All	cellular process	biological_process
CL1107.Contig2_All	metabolic process	biological_process
CL1529.Contig7_All	binding	molecular_function
CL1529.Contig7_All	catalytic activity	molecular_function
CL5855.Contig4_All	binding	molecular_function
CL5855.Contig4_All	response to stimulus	biological_process
CL5855.Contig4_All	cellular process	biological_process
CL5855.Contig4_All	metabolic process	biological_process
CL5855.Contig4_All	intracellular	cellular_component
CL5855.Contig4_All	protein-containing complex	cellular_component
CL5855.Contig4_All	regulation of biological process	biological_process
CL5855.Contig4_All	biological regulation	biological_process
CL5855.Contig4_All	negative regulation of biological process	biological_process
CL5855.Contig4_All	reproduction	biological_process
CL5855.Contig4_All	reproductive process	biological_process
CL5855.Contig4_All	catalytic activity	molecular_function
CL5855.Contig4_All	cellular anatomical entity	cellular_component
CL3959.Contig11_All	catalytic activity	molecular_function
CL3959.Contig11_All	cellular process	biological_process
CL3959.Contig11_All	metabolic process	biological_process
Unigene15050_All	intracellular	cellular_component
Unigene15050_All	cellular anatomical entity	cellular_component
Unigene15050_All	protein-containing complex	cellular_component
Unigene15050_All	cellular process	biological_process
Unigene15050_All	binding	molecular_function
CL2515.Contig1_All	catalytic activity	molecular_function
CL2515.Contig1_All	binding	molecular_function
CL2515.Contig1_All	cellular anatomical entity	cellular_component
CL3748.Contig6_All	cellular anatomical entity	cellular_component
CL1100.Contig9_All	intracellular	cellular_component
CL1100.Contig9_All	cellular anatomical entity	cellular_component
CL1100.Contig9_All	binding	molecular_function
CL1100.Contig9_All	transporter activity	molecular_function
CL1100.Contig9_All	localization	biological_process
CL1100.Contig9_All	cellular process	biological_process
Unigene6047_All	binding	molecular_function
Unigene6047_All	cellular process	biological_process
Unigene30269_All	metabolic process	biological_process
CL1591.Contig13_All	cellular process	biological_process
CL1591.Contig13_All	localization	biological_process
CL1591.Contig13_All	binding	molecular_function
CL1591.Contig13_All	intracellular	cellular_component
CL1591.Contig13_All	cellular anatomical entity	cellular_component
CL1591.Contig13_All	catalytic activity	molecular_function
CL1591.Contig13_All	protein-containing complex	cellular_component
Unigene12802_All	intracellular	cellular_component
Unigene12802_All	cellular anatomical entity	cellular_component
Unigene12802_All	binding	molecular_function
CL167.Contig43_All	cellular anatomical entity	cellular_component
CL1449.Contig4_All	intracellular	cellular_component
CL1449.Contig4_All	cellular anatomical entity	cellular_component
CL1449.Contig4_All	catalytic activity	molecular_function
CL1449.Contig4_All	binding	molecular_function
CL1449.Contig4_All	cellular process	biological_process
CL1449.Contig4_All	metabolic process	biological_process
Unigene1773_All	catalytic activity	molecular_function
Unigene1773_All	multicellular organismal process	biological_process
Unigene1773_All	developmental process	biological_process
CL4751.Contig3_All	intracellular	cellular_component
CL4751.Contig3_All	cellular anatomical entity	cellular_component
CL4751.Contig3_All	binding	molecular_function
CL4751.Contig3_All	catalytic activity	molecular_function
CL4751.Contig3_All	cellular process	biological_process
CL4751.Contig3_All	metabolic process	biological_process
CL4751.Contig3_All	structural molecule activity	molecular_function
CL1042.Contig28_All	binding	molecular_function
CL1042.Contig28_All	catalytic activity	molecular_function
Unigene26125_All	regulation of biological process	biological_process
Unigene26125_All	biological regulation	biological_process
Unigene26125_All	cellular process	biological_process
Unigene26125_All	antioxidant activity	molecular_function
Unigene26125_All	catalytic activity	molecular_function
CL167.Contig31_All	cellular anatomical entity	cellular_component
Unigene16334_All	metabolic process	biological_process
Unigene16334_All	cellular anatomical entity	cellular_component
CL1482.Contig12_All	molecular transducer activity	molecular_function
CL1482.Contig12_All	transporter activity	molecular_function
CL1482.Contig12_All	cellular anatomical entity	cellular_component
CL3801.Contig2_All	binding	molecular_function
CL5426.Contig2_All	binding	molecular_function
CL5426.Contig2_All	cellular process	biological_process
CL5426.Contig2_All	metabolic process	biological_process
CL5426.Contig2_All	catalytic activity	molecular_function
Unigene21107_All	intracellular	cellular_component
Unigene21107_All	cellular anatomical entity	cellular_component
Unigene21107_All	localization	biological_process
Unigene21107_All	cellular process	biological_process
Unigene17949_All	metabolic process	biological_process
Unigene17949_All	intracellular	cellular_component
Unigene17949_All	cellular anatomical entity	cellular_component
Unigene17949_All	binding	molecular_function
Unigene17949_All	protein-containing complex	cellular_component
Unigene17949_All	transporter activity	molecular_function
CL299.Contig6_All	catalytic activity	molecular_function
CL299.Contig6_All	cellular anatomical entity	cellular_component
CL299.Contig6_All	metabolic process	biological_process
CL4813.Contig3_All	binding	molecular_function
CL5703.Contig2_All	catalytic activity	molecular_function
CL5703.Contig2_All	binding	molecular_function
CL5703.Contig2_All	cellular anatomical entity	cellular_component
CL9305.Contig5_All	cellular anatomical entity	cellular_component
CL9305.Contig5_All	response to stimulus	biological_process
CL9305.Contig5_All	intracellular	cellular_component
CL9305.Contig5_All	protein-containing complex	cellular_component
CL9305.Contig5_All	cellular process	biological_process
CL9305.Contig5_All	metabolic process	biological_process
CL9305.Contig5_All	catalytic activity	molecular_function
CL2010.Contig8_All	binding	molecular_function
CL2010.Contig8_All	intracellular	cellular_component
CL2010.Contig8_All	cellular anatomical entity	cellular_component
CL2010.Contig8_All	localization	biological_process
CL2522.Contig4_All	transporter activity	molecular_function
CL2522.Contig4_All	cellular anatomical entity	cellular_component
CL2522.Contig4_All	molecular transducer activity	molecular_function
CL1806.Contig1_All	regulation of biological process	biological_process
CL1806.Contig1_All	biological regulation	biological_process
CL1806.Contig1_All	cellular process	biological_process
CL1806.Contig1_All	metabolic process	biological_process
CL1806.Contig1_All	intracellular	cellular_component
CL1806.Contig1_All	cellular anatomical entity	cellular_component
CL1806.Contig1_All	protein-containing complex	cellular_component
CL2650.Contig12_All	binding	molecular_function
CL2650.Contig12_All	intracellular	cellular_component
CL2650.Contig12_All	cellular anatomical entity	cellular_component
Unigene26605_All	cellular process	biological_process
Unigene26605_All	intracellular	cellular_component
Unigene26605_All	cellular anatomical entity	cellular_component
CL1010.Contig7_All	cellular process	biological_process
CL1010.Contig7_All	metabolic process	biological_process
CL1010.Contig7_All	catalytic activity	molecular_function
CL1010.Contig7_All	binding	molecular_function
CL3553.Contig2_All	binding	molecular_function
CL3138.Contig37_All	interspecies interaction between organisms	biological_process
CL3138.Contig37_All	regulation of biological process	biological_process
CL3138.Contig37_All	biological regulation	biological_process
CL3138.Contig37_All	signaling	biological_process
CL3138.Contig37_All	response to stimulus	biological_process
CL3138.Contig37_All	cellular process	biological_process
CL3138.Contig37_All	immune system process	biological_process
CL3138.Contig37_All	binding	molecular_function
CL3138.Contig37_All	metabolic process	biological_process
CL3138.Contig37_All	intracellular	cellular_component
CL3138.Contig37_All	cellular anatomical entity	cellular_component
CL3138.Contig37_All	catalytic activity	molecular_function
CL4855.Contig3_All	regulation of biological process	biological_process
CL4855.Contig3_All	biological regulation	biological_process
CL4855.Contig3_All	cellular process	biological_process
CL4855.Contig3_All	metabolic process	biological_process
CL4855.Contig3_All	binding	molecular_function
Unigene43690_All	cellular anatomical entity	cellular_component
Unigene43690_All	transporter activity	molecular_function
Unigene43690_All	intracellular	cellular_component
CL2149.Contig10_All	metabolic process	biological_process
CL2149.Contig10_All	binding	molecular_function
CL2149.Contig10_All	cellular process	biological_process
CL2149.Contig10_All	catalytic activity	molecular_function
CL10279.Contig13_All	catalytic activity	molecular_function
CL10279.Contig13_All	cellular process	biological_process
CL10279.Contig13_All	metabolic process	biological_process
CL10279.Contig13_All	binding	molecular_function
CL7926.Contig4_All	response to stimulus	biological_process
CL7926.Contig4_All	catalytic activity	molecular_function
CL7926.Contig4_All	intracellular	cellular_component
CL7926.Contig4_All	cellular anatomical entity	cellular_component
CL7926.Contig4_All	cellular process	biological_process
CL7926.Contig4_All	metabolic process	biological_process
CL7926.Contig4_All	interspecies interaction between organisms	biological_process
CL7926.Contig4_All	regulation of biological process	biological_process
CL7926.Contig4_All	biological regulation	biological_process
CL7926.Contig4_All	signaling	biological_process
CL7926.Contig4_All	immune system process	biological_process
CL7926.Contig4_All	positive regulation of biological process	biological_process
CL10269.Contig9_All	binding	molecular_function
CL10269.Contig9_All	intracellular	cellular_component
CL10269.Contig9_All	cellular anatomical entity	cellular_component
CL10269.Contig9_All	regulation of biological process	biological_process
CL10269.Contig9_All	biological regulation	biological_process
CL10269.Contig9_All	cellular process	biological_process
CL10269.Contig9_All	metabolic process	biological_process
CL5816.Contig4_All	binding	molecular_function
CL2963.Contig14_All	binding	molecular_function
CL2963.Contig14_All	intracellular	cellular_component
CL2963.Contig14_All	cellular anatomical entity	cellular_component
CL2963.Contig14_All	regulation of biological process	biological_process
CL2963.Contig14_All	biological regulation	biological_process
CL2963.Contig14_All	cellular process	biological_process
CL2963.Contig14_All	metabolic process	biological_process
CL678.Contig6_All	binding	molecular_function
CL678.Contig6_All	cellular process	biological_process
CL678.Contig6_All	metabolic process	biological_process
CL678.Contig6_All	catalytic activity	molecular_function
CL678.Contig6_All	molecular function regulator	molecular_function
CL678.Contig6_All	intracellular	cellular_component
CL678.Contig6_All	protein-containing complex	cellular_component
CL8128.Contig23_All	binding	molecular_function
CL8128.Contig23_All	cellular process	biological_process
CL9001.Contig1_All	catalytic activity	molecular_function
CL9001.Contig1_All	cellular process	biological_process
CL9001.Contig1_All	metabolic process	biological_process
CL9001.Contig1_All	protein-containing complex	cellular_component
CL9001.Contig1_All	binding	molecular_function
CL9001.Contig1_All	intracellular	cellular_component
CL9001.Contig1_All	cellular anatomical entity	cellular_component
Unigene7438_All	binding	molecular_function
Unigene7438_All	cellular process	biological_process
Unigene7438_All	catalytic activity	molecular_function
Unigene7438_All	intracellular	cellular_component
Unigene7438_All	cellular anatomical entity	cellular_component
Unigene7438_All	protein-containing complex	cellular_component
CL10113.Contig39_All	binding	molecular_function
CL10113.Contig39_All	response to stimulus	biological_process
CL8418.Contig1_All	binding	molecular_function
CL8418.Contig1_All	catalytic activity	molecular_function
CL8418.Contig1_All	cellular process	biological_process
CL8418.Contig1_All	metabolic process	biological_process
CL8418.Contig1_All	cellular anatomical entity	cellular_component
CL8418.Contig1_All	molecular transducer activity	molecular_function
CL2544.Contig11_All	regulation of biological process	biological_process
CL2544.Contig11_All	biological regulation	biological_process
CL2544.Contig11_All	metabolic process	biological_process
CL2544.Contig11_All	intracellular	cellular_component
CL2544.Contig11_All	cellular anatomical entity	cellular_component
CL2544.Contig11_All	signaling	biological_process
CL2544.Contig11_All	response to stimulus	biological_process
CL2544.Contig11_All	cellular process	biological_process
CL2544.Contig11_All	binding	molecular_function
CL2544.Contig11_All	catalytic activity	molecular_function
Unigene31158_All	localization	biological_process
Unigene31158_All	cellular anatomical entity	cellular_component
Unigene31158_All	transporter activity	molecular_function
Unigene31158_All	intracellular	cellular_component
CL1430.Contig26_All	localization	biological_process
CL1430.Contig26_All	cellular process	biological_process
CL1430.Contig26_All	cellular anatomical entity	cellular_component
CL1430.Contig26_All	transporter activity	molecular_function
CL9633.Contig16_All	catalytic activity	molecular_function
CL9633.Contig16_All	cellular process	biological_process
CL9633.Contig16_All	metabolic process	biological_process
CL9633.Contig16_All	intracellular	cellular_component
CL9633.Contig16_All	cellular anatomical entity	cellular_component
Unigene18281_All	regulation of biological process	biological_process
Unigene18281_All	biological regulation	biological_process
Unigene18281_All	cellular process	biological_process
Unigene18281_All	metabolic process	biological_process
Unigene18281_All	binding	molecular_function
Unigene18281_All	cellular anatomical entity	cellular_component
Unigene36584_All	translation regulator activity	molecular_function
Unigene36584_All	binding	molecular_function
Unigene36584_All	catalytic activity	molecular_function
CL7117.Contig8_All	cellular anatomical entity	cellular_component
CL7117.Contig8_All	regulation of biological process	biological_process
CL7117.Contig8_All	biological regulation	biological_process
CL7117.Contig8_All	cellular process	biological_process
CL7117.Contig8_All	metabolic process	biological_process
CL7117.Contig8_All	catalytic activity	molecular_function
CL7117.Contig8_All	binding	molecular_function
CL7117.Contig8_All	transcription regulator activity	molecular_function
CL6583.Contig7_All	catalytic activity	molecular_function
CL6583.Contig7_All	cellular process	biological_process
CL6583.Contig7_All	metabolic process	biological_process
CL6583.Contig7_All	intracellular	cellular_component
CL6583.Contig7_All	cellular anatomical entity	cellular_component
Unigene20049_All	catalytic activity	molecular_function
Unigene20049_All	localization	biological_process
Unigene20049_All	cellular process	biological_process
Unigene20049_All	cellular anatomical entity	cellular_component
Unigene47292_All	binding	molecular_function
Unigene47292_All	localization	biological_process
Unigene47292_All	cellular process	biological_process
CL203.Contig8_All	binding	molecular_function
CL203.Contig8_All	intracellular	cellular_component
CL203.Contig8_All	cellular anatomical entity	cellular_component
CL203.Contig8_All	protein-containing complex	cellular_component
CL872.Contig9_All	intracellular	cellular_component
CL872.Contig9_All	cellular anatomical entity	cellular_component
CL872.Contig9_All	transcription regulator activity	molecular_function
CL872.Contig9_All	cellular process	biological_process
CL872.Contig9_All	metabolic process	biological_process
CL9797.Contig2_All	localization	biological_process
CL9797.Contig2_All	cellular process	biological_process
CL9797.Contig2_All	cellular anatomical entity	cellular_component
CL7809.Contig4_All	cellular process	biological_process
CL7809.Contig4_All	binding	molecular_function
CL7809.Contig4_All	regulation of biological process	biological_process
CL7809.Contig4_All	biological regulation	biological_process
CL7809.Contig4_All	signaling	biological_process
CL7809.Contig4_All	response to stimulus	biological_process
CL7809.Contig4_All	molecular function regulator	molecular_function
CL6714.Contig3_All	cellular process	biological_process
CL6714.Contig3_All	binding	molecular_function
Unigene27061_All	cellular anatomical entity	cellular_component
Unigene5328_All	cellular process	biological_process
Unigene5328_All	metabolic process	biological_process
Unigene5328_All	cellular anatomical entity	cellular_component
Unigene5328_All	catalytic activity	molecular_function
Unigene5328_All	intracellular	cellular_component
CL1984.Contig7_All	cellular process	biological_process
CL1984.Contig7_All	metabolic process	biological_process
CL1984.Contig7_All	intracellular	cellular_component
CL1984.Contig7_All	cellular anatomical entity	cellular_component
CL1324.Contig5_All	cellular anatomical entity	cellular_component
Unigene21217_All	metabolic process	biological_process
Unigene21217_All	catalytic activity	molecular_function
CL9679.Contig1_All	catalytic activity	molecular_function
CL9679.Contig1_All	binding	molecular_function
CL9679.Contig1_All	cellular anatomical entity	cellular_component
CL889.Contig1_All	binding	molecular_function
CL195.Contig9_All	binding	molecular_function
CL195.Contig9_All	intracellular	cellular_component
CL195.Contig9_All	cellular anatomical entity	cellular_component
CL195.Contig9_All	regulation of biological process	biological_process
CL195.Contig9_All	biological regulation	biological_process
CL195.Contig9_All	cellular process	biological_process
CL195.Contig9_All	metabolic process	biological_process
CL195.Contig9_All	positive regulation of biological process	biological_process
CL195.Contig9_All	protein-containing complex	cellular_component
CL4472.Contig15_All	intracellular	cellular_component
CL4472.Contig15_All	cellular anatomical entity	cellular_component
CL4472.Contig15_All	developmental process	biological_process
CL4472.Contig15_All	growth	biological_process
CL4472.Contig15_All	multicellular organismal process	biological_process
CL4472.Contig15_All	cellular process	biological_process
CL4472.Contig15_All	reproduction	biological_process
CL4472.Contig15_All	reproductive process	biological_process
Unigene7309_All	binding	molecular_function
Unigene7329_All	binding	molecular_function
CL1638.Contig3_All	catalytic activity	molecular_function
CL1638.Contig3_All	binding	molecular_function
CL123.Contig2_All	transporter activity	molecular_function
CL123.Contig2_All	regulation of biological process	biological_process
CL123.Contig2_All	localization	biological_process
CL123.Contig2_All	biological regulation	biological_process
CL123.Contig2_All	cellular process	biological_process
CL123.Contig2_All	cellular anatomical entity	cellular_component
Unigene3718_All	cellular process	biological_process
Unigene3718_All	binding	molecular_function
CL1544.Contig14_All	intracellular	cellular_component
CL1544.Contig14_All	cellular anatomical entity	cellular_component
CL1544.Contig14_All	protein-containing complex	cellular_component
CL1544.Contig14_All	cellular process	biological_process
Unigene29557_All	cellular anatomical entity	cellular_component
CL2777.Contig3_All	catalytic activity	molecular_function
CL7224.Contig3_All	binding	molecular_function
CL2158.Contig5_All	catalytic activity	molecular_function
CL2158.Contig5_All	binding	molecular_function
CL2158.Contig5_All	cellular anatomical entity	cellular_component
CL9980.Contig2_All	binding	molecular_function
CL9980.Contig2_All	transporter activity	molecular_function
CL9980.Contig2_All	cellular anatomical entity	cellular_component
CL9980.Contig2_All	localization	biological_process
CL372.Contig2_All	metabolic process	biological_process
CL372.Contig2_All	catalytic activity	molecular_function
CL894.Contig12_All	cellular anatomical entity	cellular_component
CL894.Contig12_All	transporter activity	molecular_function
Unigene9650_All	cellular process	biological_process
Unigene9650_All	metabolic process	biological_process
Unigene9650_All	catalytic activity	molecular_function
Unigene9650_All	binding	molecular_function
CL1972.Contig12_All	binding	molecular_function
CL1972.Contig12_All	cellular process	biological_process
CL1972.Contig12_All	metabolic process	biological_process
CL1972.Contig12_All	antioxidant activity	molecular_function
CL1972.Contig12_All	catalytic activity	molecular_function
CL1972.Contig12_All	intracellular	cellular_component
CL1972.Contig12_All	cellular anatomical entity	cellular_component
CL1972.Contig12_All	regulation of biological process	biological_process
CL1972.Contig12_All	biological regulation	biological_process
Unigene31296_All	localization	biological_process
Unigene31296_All	cellular process	biological_process
Unigene31296_All	cellular anatomical entity	cellular_component
Unigene4482_All	binding	molecular_function
Unigene4482_All	protein-containing complex	cellular_component
Unigene4482_All	cellular process	biological_process
Unigene4482_All	metabolic process	biological_process
CL9476.Contig1_All	catalytic activity	molecular_function
Unigene22097_All	catalytic activity	molecular_function
CL2499.Contig8_All	cellular process	biological_process
CL2499.Contig8_All	metabolic process	biological_process
CL2499.Contig8_All	intracellular	cellular_component
CL2499.Contig8_All	cellular anatomical entity	cellular_component
CL2499.Contig8_All	protein-containing complex	cellular_component
CL2499.Contig8_All	binding	molecular_function
CL1409.Contig7_All	cellular anatomical entity	cellular_component
CL1409.Contig7_All	transporter activity	molecular_function
CL427.Contig10_All	catalytic activity	molecular_function
CL427.Contig10_All	cellular process	biological_process
CL427.Contig10_All	metabolic process	biological_process
CL2089.Contig15_All	binding	molecular_function
Unigene2676_All	binding	molecular_function
Unigene21089_All	intracellular	cellular_component
Unigene21089_All	cellular anatomical entity	cellular_component
Unigene21089_All	localization	biological_process
Unigene21089_All	cellular process	biological_process
CL479.Contig19_All	binding	molecular_function
CL479.Contig19_All	catalytic activity	molecular_function
CL10334.Contig4_All	binding	molecular_function
CL10334.Contig4_All	catalytic activity	molecular_function
CL10334.Contig4_All	cellular anatomical entity	cellular_component
CL4000.Contig6_All	cellular process	biological_process
CL4000.Contig6_All	metabolic process	biological_process
CL4000.Contig6_All	regulation of biological process	biological_process
CL4000.Contig6_All	biological regulation	biological_process
CL4000.Contig6_All	negative regulation of biological process	biological_process
CL4000.Contig6_All	binding	molecular_function
CL4000.Contig6_All	intracellular	cellular_component
CL4000.Contig6_All	cellular anatomical entity	cellular_component
CL4000.Contig6_All	protein-containing complex	cellular_component
CL10655.Contig2_All	catalytic activity	molecular_function
CL372.Contig18_All	metabolic process	biological_process
CL372.Contig18_All	catalytic activity	molecular_function
Unigene13860_All	regulation of biological process	biological_process
Unigene13860_All	biological regulation	biological_process
Unigene13860_All	cellular process	biological_process
Unigene13860_All	negative regulation of biological process	biological_process
Unigene13860_All	metabolic process	biological_process
Unigene13860_All	binding	molecular_function
Unigene13860_All	intracellular	cellular_component
Unigene13860_All	cellular anatomical entity	cellular_component
Unigene13860_All	protein-containing complex	cellular_component
Unigene20991_All	regulation of biological process	biological_process
Unigene20991_All	biological regulation	biological_process
Unigene20991_All	signaling	biological_process
Unigene20991_All	response to stimulus	biological_process
Unigene20991_All	cellular process	biological_process
Unigene20991_All	catalytic activity	molecular_function
Unigene20991_All	binding	molecular_function
Unigene20991_All	intracellular	cellular_component
Unigene20991_All	cellular anatomical entity	cellular_component
CL730.Contig3_All	translation regulator activity	molecular_function
CL730.Contig3_All	binding	molecular_function
CL730.Contig3_All	catalytic activity	molecular_function
CL5868.Contig6_All	cellular anatomical entity	cellular_component
CL3006.Contig5_All	intracellular	cellular_component
CL3006.Contig5_All	cellular anatomical entity	cellular_component
Unigene12840_All	cellular anatomical entity	cellular_component
CL839.Contig8_All	binding	molecular_function
CL839.Contig8_All	catalytic activity	molecular_function
CL3114.Contig2_All	cellular anatomical entity	cellular_component
CL7156.Contig2_All	binding	molecular_function
CL10943.Contig3_All	transcription regulator activity	molecular_function
CL10943.Contig3_All	intracellular	cellular_component
CL10943.Contig3_All	cellular anatomical entity	cellular_component
CL10943.Contig3_All	binding	molecular_function
CL10943.Contig3_All	reproduction	biological_process
CL10943.Contig3_All	multicellular organismal process	biological_process
CL10943.Contig3_All	developmental process	biological_process
CL10943.Contig3_All	reproductive process	biological_process
CL10943.Contig3_All	regulation of biological process	biological_process
CL10943.Contig3_All	biological regulation	biological_process
CL10943.Contig3_All	cellular process	biological_process
CL10943.Contig3_All	metabolic process	biological_process
CL10943.Contig3_All	positive regulation of biological process	biological_process
CL6155.Contig1_All	catalytic activity	molecular_function
CL6155.Contig1_All	cellular process	biological_process
CL6155.Contig1_All	metabolic process	biological_process
Unigene32120_All	catalytic activity	molecular_function
Unigene32120_All	metabolic process	biological_process
CL349.Contig1_All	binding	molecular_function
CL349.Contig1_All	intracellular	cellular_component
CL349.Contig1_All	cellular anatomical entity	cellular_component
CL349.Contig1_All	cellular process	biological_process
CL2427.Contig3_All	catalytic activity	molecular_function
CL2427.Contig3_All	binding	molecular_function
CL1304.Contig6_All	regulation of biological process	biological_process
CL1304.Contig6_All	biological regulation	biological_process
CL1304.Contig6_All	cellular process	biological_process
CL1304.Contig6_All	metabolic process	biological_process
CL1304.Contig6_All	intracellular	cellular_component
CL1304.Contig6_All	cellular anatomical entity	cellular_component
CL4442.Contig3_All	binding	molecular_function
CL4442.Contig3_All	intracellular	cellular_component
CL4442.Contig3_All	cellular anatomical entity	cellular_component
CL4442.Contig3_All	regulation of biological process	biological_process
CL4442.Contig3_All	biological regulation	biological_process
CL4442.Contig3_All	cellular process	biological_process
CL4442.Contig3_All	metabolic process	biological_process
Unigene24921_All	binding	molecular_function
Unigene24921_All	catalytic activity	molecular_function
Unigene24921_All	cellular anatomical entity	cellular_component
CL822.Contig9_All	catalytic activity	molecular_function
CL822.Contig9_All	binding	molecular_function
CL1116.Contig7_All	regulation of biological process	biological_process
CL1116.Contig7_All	biological regulation	biological_process
CL1116.Contig7_All	cellular process	biological_process
CL1116.Contig7_All	negative regulation of biological process	biological_process
CL1116.Contig7_All	metabolic process	biological_process
CL1116.Contig7_All	binding	molecular_function
CL1116.Contig7_All	intracellular	cellular_component
CL1116.Contig7_All	cellular anatomical entity	cellular_component
CL1116.Contig7_All	catalytic activity	molecular_function
CL6655.Contig2_All	cellular anatomical entity	cellular_component
CL2436.Contig12_All	binding	molecular_function
CL2436.Contig12_All	catalytic activity	molecular_function
CL7359.Contig2_All	catalytic activity	molecular_function
CL7359.Contig2_All	binding	molecular_function
CL7359.Contig2_All	intracellular	cellular_component
CL7359.Contig2_All	cellular anatomical entity	cellular_component
CL3389.Contig9_All	cellular process	biological_process
CL3389.Contig9_All	metabolic process	biological_process
CL3389.Contig9_All	binding	molecular_function
Unigene21216_All	metabolic process	biological_process
Unigene21216_All	catalytic activity	molecular_function
CL7453.Contig2_All	cellular anatomical entity	cellular_component
CL10876.Contig2_All	binding	molecular_function
Unigene49567_All	regulation of biological process	biological_process
Unigene49567_All	biological regulation	biological_process
Unigene49567_All	signaling	biological_process
Unigene49567_All	response to stimulus	biological_process
Unigene49567_All	cellular process	biological_process
Unigene49567_All	catalytic activity	molecular_function
Unigene49567_All	binding	molecular_function
Unigene22596_All	binding	molecular_function
Unigene22596_All	intracellular	cellular_component
Unigene22596_All	cellular anatomical entity	cellular_component
Unigene22596_All	transcription regulator activity	molecular_function
CL989.Contig4_All	cellular process	biological_process
CL989.Contig4_All	metabolic process	biological_process
CL8238.Contig2_All	transcription regulator activity	molecular_function
CL640.Contig15_All	cellular process	biological_process
CL640.Contig15_All	metabolic process	biological_process
CL640.Contig15_All	intracellular	cellular_component
CL640.Contig15_All	protein-containing complex	cellular_component
CL1313.Contig3_All	intracellular	cellular_component
CL1313.Contig3_All	cellular anatomical entity	cellular_component
CL1313.Contig3_All	protein-containing complex	cellular_component
CL1313.Contig3_All	cellular process	biological_process
CL1313.Contig3_All	metabolic process	biological_process
CL1313.Contig3_All	binding	molecular_function
CL1313.Contig3_All	structural molecule activity	molecular_function
CL1313.Contig3_All	catalytic activity	molecular_function
Unigene33709_All	binding	molecular_function
Unigene33709_All	response to stimulus	biological_process
CL6328.Contig2_All	structural molecule activity	molecular_function
CL6328.Contig2_All	cellular process	biological_process
CL6328.Contig2_All	cellular anatomical entity	cellular_component
Unigene13852_All	localization	biological_process
Unigene13852_All	cellular process	biological_process
Unigene13852_All	cellular anatomical entity	cellular_component
CL4867.Contig3_All	cellular process	biological_process
CL4867.Contig3_All	metabolic process	biological_process
CL4867.Contig3_All	catalytic activity	molecular_function
CL4867.Contig3_All	cellular anatomical entity	cellular_component
CL4867.Contig3_All	intracellular	cellular_component
CL3515.Contig9_All	cellular anatomical entity	cellular_component
CL3515.Contig9_All	binding	molecular_function
CL3515.Contig9_All	catalytic activity	molecular_function
CL3515.Contig9_All	metabolic process	biological_process
Unigene3545_All	cellular anatomical entity	cellular_component
CL1255.Contig4_All	binding	molecular_function
CL1255.Contig4_All	cellular process	biological_process
CL1255.Contig4_All	intracellular	cellular_component
CL1255.Contig4_All	cellular anatomical entity	cellular_component
CL2280.Contig9_All	binding	molecular_function
Unigene48739_All	binding	molecular_function
Unigene48739_All	cellular anatomical entity	cellular_component
Unigene48739_All	localization	biological_process
Unigene48739_All	catalytic activity	molecular_function
CL22.Contig42_All	catalytic activity	molecular_function
CL22.Contig42_All	intracellular	cellular_component
CL22.Contig42_All	cellular anatomical entity	cellular_component
CL3095.Contig23_All	catalytic activity	molecular_function
CL3095.Contig23_All	cellular anatomical entity	cellular_component
CL3095.Contig23_All	cellular process	biological_process
CL3095.Contig23_All	metabolic process	biological_process
CL1020.Contig11_All	binding	molecular_function
CL10113.Contig10_All	binding	molecular_function
CL10113.Contig10_All	response to stimulus	biological_process
CL6639.Contig4_All	localization	biological_process
CL6639.Contig4_All	cellular process	biological_process
CL6639.Contig4_All	cellular anatomical entity	cellular_component
CL3499.Contig12_All	interspecies interaction between organisms	biological_process
CL3499.Contig12_All	response to stimulus	biological_process
CL3499.Contig12_All	cellular process	biological_process
CL3499.Contig12_All	immune system process	biological_process
CL3499.Contig12_All	cellular anatomical entity	cellular_component
CL1168.Contig5_All	catalytic activity	molecular_function
CL1168.Contig5_All	cellular anatomical entity	cellular_component
CL1168.Contig5_All	cellular process	biological_process
CL1168.Contig5_All	metabolic process	biological_process
CL1168.Contig5_All	binding	molecular_function
CL2433.Contig3_All	cellular anatomical entity	cellular_component
CL13.Contig13_All	binding	molecular_function
CL13.Contig13_All	intracellular	cellular_component
CL13.Contig13_All	cellular anatomical entity	cellular_component
CL13.Contig13_All	regulation of biological process	biological_process
CL13.Contig13_All	biological regulation	biological_process
CL13.Contig13_All	cellular process	biological_process
CL13.Contig13_All	metabolic process	biological_process
CL1813.Contig15_All	cellular process	biological_process
CL1813.Contig15_All	metabolic process	biological_process
CL1813.Contig15_All	catalytic activity	molecular_function
CL1813.Contig15_All	binding	molecular_function
CL1334.Contig1_All	intracellular	cellular_component
CL1334.Contig1_All	cellular anatomical entity	cellular_component
CL1334.Contig1_All	regulation of biological process	biological_process
CL1334.Contig1_All	biological regulation	biological_process
CL1334.Contig1_All	cellular process	biological_process
CL1334.Contig1_All	metabolic process	biological_process
CL1334.Contig1_All	binding	molecular_function
CL7439.Contig1_All	intracellular	cellular_component
CL7439.Contig1_All	cellular anatomical entity	cellular_component
CL7439.Contig1_All	binding	molecular_function
CL7439.Contig1_All	cellular process	biological_process
CL7439.Contig1_All	metabolic process	biological_process
CL7439.Contig1_All	protein-containing complex	cellular_component
CL7439.Contig1_All	structural molecule activity	molecular_function
CL2124.Contig8_All	cellular process	biological_process
CL2124.Contig8_All	metabolic process	biological_process
CL2124.Contig8_All	intracellular	cellular_component
CL2124.Contig8_All	cellular anatomical entity	cellular_component
CL2124.Contig8_All	catalytic activity	molecular_function
CL2124.Contig8_All	binding	molecular_function
Unigene37448_All	catalytic activity	molecular_function
Unigene49250_All	localization	biological_process
Unigene49250_All	cellular process	biological_process
Unigene49250_All	catalytic activity	molecular_function
CL2413.Contig1_All	catalytic activity	molecular_function
CL1109.Contig8_All	regulation of biological process	biological_process
CL1109.Contig8_All	biological regulation	biological_process
CL1109.Contig8_All	rhythmic process	biological_process
CL1109.Contig8_All	intracellular	cellular_component
CL1109.Contig8_All	cellular anatomical entity	cellular_component
CL1354.Contig1_All	cellular anatomical entity	cellular_component
CL15.Contig4_All	catalytic activity	molecular_function
CL15.Contig4_All	binding	molecular_function
CL15.Contig4_All	cellular process	biological_process
CL15.Contig4_All	metabolic process	biological_process
CL15.Contig4_All	intracellular	cellular_component
CL15.Contig4_All	cellular anatomical entity	cellular_component
CL15.Contig4_All	protein-containing complex	cellular_component
CL7255.Contig25_All	binding	molecular_function
CL7255.Contig25_All	catalytic activity	molecular_function
CL3249.Contig6_All	regulation of biological process	biological_process
CL3249.Contig6_All	biological regulation	biological_process
CL3249.Contig6_All	cellular process	biological_process
CL3249.Contig6_All	metabolic process	biological_process
CL3249.Contig6_All	binding	molecular_function
Unigene32535_All	response to stimulus	biological_process
Unigene32535_All	binding	molecular_function
Unigene32535_All	cellular process	biological_process
Unigene32535_All	intracellular	cellular_component
Unigene32535_All	cellular anatomical entity	cellular_component
Unigene32535_All	protein folding chaperone	molecular_function
Unigene32535_All	catalytic activity	molecular_function
CL7026.Contig1_All	cellular process	biological_process
CL7026.Contig1_All	intracellular	cellular_component
CL7026.Contig1_All	cellular anatomical entity	cellular_component
CL138.Contig4_All	intracellular	cellular_component
CL138.Contig4_All	cellular anatomical entity	cellular_component
CL138.Contig4_All	cellular process	biological_process
CL138.Contig4_All	structural molecule activity	molecular_function
CL138.Contig4_All	binding	molecular_function
CL138.Contig4_All	catalytic activity	molecular_function
Unigene12329_All	cellular anatomical entity	cellular_component
Unigene29767_All	binding	molecular_function
Unigene29767_All	intracellular	cellular_component
Unigene29767_All	cellular anatomical entity	cellular_component
Unigene29767_All	protein-containing complex	cellular_component
Unigene29767_All	regulation of biological process	biological_process
Unigene29767_All	biological regulation	biological_process
Unigene29767_All	cellular process	biological_process
Unigene29767_All	metabolic process	biological_process
Unigene21659_All	cellular process	biological_process
Unigene21659_All	metabolic process	biological_process
Unigene21659_All	catalytic activity	molecular_function
Unigene21659_All	intracellular	cellular_component
Unigene21659_All	cellular anatomical entity	cellular_component
CL541.Contig2_All	binding	molecular_function
CL541.Contig2_All	intracellular	cellular_component
CL541.Contig2_All	cellular anatomical entity	cellular_component
CL541.Contig2_All	catalytic activity	molecular_function
CL7113.Contig5_All	intracellular	cellular_component
CL7113.Contig5_All	cellular anatomical entity	cellular_component
CL7113.Contig5_All	transcription regulator activity	molecular_function
Unigene60655_All	regulation of biological process	biological_process
Unigene60655_All	biological regulation	biological_process
Unigene60655_All	cellular process	biological_process
Unigene60655_All	metabolic process	biological_process
Unigene60655_All	binding	molecular_function
Unigene60655_All	molecular function regulator	molecular_function
Unigene51581_All	cellular anatomical entity	cellular_component
CL4029.Contig7_All	cellular process	biological_process
CL4029.Contig7_All	binding	molecular_function
CL4029.Contig7_All	response to stimulus	biological_process
CL4029.Contig7_All	intracellular	cellular_component
CL4029.Contig7_All	cellular anatomical entity	cellular_component
CL2786.Contig2_All	cellular anatomical entity	cellular_component
CL2786.Contig2_All	metabolic process	biological_process
CL5071.Contig4_All	binding	molecular_function
CL5071.Contig4_All	transporter activity	molecular_function
CL5071.Contig4_All	intracellular	cellular_component
CL5071.Contig4_All	cellular anatomical entity	cellular_component
CL5071.Contig4_All	localization	biological_process
CL5071.Contig4_All	biological regulation	biological_process
CL5071.Contig4_All	cellular process	biological_process
CL7012.Contig3_All	binding	molecular_function
CL7012.Contig3_All	catalytic activity	molecular_function
CL7012.Contig3_All	cellular process	biological_process
CL7012.Contig3_All	metabolic process	biological_process
CL7012.Contig3_All	cellular anatomical entity	cellular_component
CL7012.Contig3_All	molecular transducer activity	molecular_function
CL3261.Contig5_All	binding	molecular_function
CL3261.Contig5_All	catalytic activity	molecular_function
CL3261.Contig5_All	cellular process	biological_process
CL3261.Contig5_All	metabolic process	biological_process
CL3261.Contig5_All	intracellular	cellular_component
CL3261.Contig5_All	cellular anatomical entity	cellular_component
CL7209.Contig1_All	localization	biological_process
CL7209.Contig1_All	cellular process	biological_process
CL7209.Contig1_All	intracellular	cellular_component
CL7209.Contig1_All	cellular anatomical entity	cellular_component
CL2507.Contig3_All	intracellular	cellular_component
CL2507.Contig3_All	cellular anatomical entity	cellular_component
CL5216.Contig1_All	binding	molecular_function
CL5216.Contig1_All	intracellular	cellular_component
CL5216.Contig1_All	cellular anatomical entity	cellular_component
CL5216.Contig1_All	cellular process	biological_process
CL5216.Contig1_All	metabolic process	biological_process
CL5216.Contig1_All	catalytic activity	molecular_function
CL2502.Contig1_All	transcription regulator activity	molecular_function
CL2502.Contig1_All	intracellular	cellular_component
CL2502.Contig1_All	cellular anatomical entity	cellular_component
CL2502.Contig1_All	binding	molecular_function
CL287.Contig10_All	binding	molecular_function
CL287.Contig10_All	cellular anatomical entity	cellular_component
CL287.Contig10_All	catalytic activity	molecular_function
Unigene28814_All	binding	molecular_function
Unigene12368_All	protein-containing complex	cellular_component
Unigene12368_All	localization	biological_process
Unigene12368_All	cellular process	biological_process
Unigene12368_All	binding	molecular_function
Unigene12368_All	intracellular	cellular_component
Unigene12368_All	cellular anatomical entity	cellular_component
CL5728.Contig1_All	binding	molecular_function
CL5728.Contig1_All	intracellular	cellular_component
CL5728.Contig1_All	cellular anatomical entity	cellular_component
CL5728.Contig1_All	transcription regulator activity	molecular_function
CL3165.Contig2_All	binding	molecular_function
Unigene10276_All	intracellular	cellular_component
Unigene10276_All	cellular anatomical entity	cellular_component
Unigene10276_All	binding	molecular_function
Unigene10276_All	regulation of biological process	biological_process
Unigene10276_All	biological regulation	biological_process
Unigene10276_All	signaling	biological_process
Unigene10276_All	response to stimulus	biological_process
Unigene10276_All	cellular process	biological_process
Unigene10276_All	metabolic process	biological_process
Unigene10276_All	catalytic activity	molecular_function
CL162.Contig1_All	transporter activity	molecular_function
CL162.Contig1_All	cellular anatomical entity	cellular_component
CL3240.Contig7_All	catalytic activity	molecular_function
CL2332.Contig5_All	catalytic activity	molecular_function
Unigene21011_All	catalytic activity	molecular_function
CL9085.Contig2_All	catalytic activity	molecular_function
Unigene27950_All	intracellular	cellular_component
Unigene27950_All	cellular anatomical entity	cellular_component
Unigene27950_All	metabolic process	biological_process
CL7110.Contig4_All	cellular anatomical entity	cellular_component
CL7110.Contig4_All	intracellular	cellular_component
CL4215.Contig1_All	cellular anatomical entity	cellular_component
CL4215.Contig1_All	intracellular	cellular_component
CL9133.Contig4_All	catalytic activity	molecular_function
CL9133.Contig4_All	cellular process	biological_process
CL9133.Contig4_All	metabolic process	biological_process
CL6481.Contig2_All	localization	biological_process
CL6481.Contig2_All	cellular process	biological_process
CL6481.Contig2_All	intracellular	cellular_component
CL6481.Contig2_All	cellular anatomical entity	cellular_component
CL6481.Contig2_All	metabolic process	biological_process
CL6481.Contig2_All	protein-containing complex	cellular_component
CL674.Contig6_All	binding	molecular_function
CL674.Contig6_All	catalytic activity	molecular_function
CL9038.Contig3_All	cellular anatomical entity	cellular_component
CL9038.Contig3_All	intracellular	cellular_component
CL9038.Contig3_All	metabolic process	biological_process
CL9038.Contig3_All	catalytic activity	molecular_function
CL9038.Contig3_All	binding	molecular_function
CL9038.Contig3_All	cellular process	biological_process
CL952.Contig40_All	binding	molecular_function
CL952.Contig40_All	intracellular	cellular_component
CL952.Contig40_All	cellular anatomical entity	cellular_component
CL952.Contig40_All	regulation of biological process	biological_process
CL952.Contig40_All	biological regulation	biological_process
CL952.Contig40_All	cellular process	biological_process
CL952.Contig40_All	metabolic process	biological_process
CL2436.Contig11_All	binding	molecular_function
CL2436.Contig11_All	catalytic activity	molecular_function
CL3088.Contig18_All	binding	molecular_function
CL3088.Contig18_All	intracellular	cellular_component
CL3088.Contig18_All	cellular anatomical entity	cellular_component
CL3088.Contig18_All	protein-containing complex	cellular_component
CL3088.Contig18_All	regulation of biological process	biological_process
CL3088.Contig18_All	biological regulation	biological_process
CL3088.Contig18_All	cellular process	biological_process
CL3088.Contig18_All	metabolic process	biological_process
CL6585.Contig3_All	binding	molecular_function
CL6585.Contig3_All	localization	biological_process
CL1662.Contig1_All	intracellular	cellular_component
CL1662.Contig1_All	cellular anatomical entity	cellular_component
CL1662.Contig1_All	protein-containing complex	cellular_component
CL1662.Contig1_All	localization	biological_process
CL1662.Contig1_All	cellular process	biological_process
CL1662.Contig1_All	binding	molecular_function
CL10705.Contig1_All	intracellular	cellular_component
CL10705.Contig1_All	cellular anatomical entity	cellular_component
CL10705.Contig1_All	binding	molecular_function
Unigene18644_All	regulation of biological process	biological_process
Unigene18644_All	biological regulation	biological_process
Unigene18644_All	cellular process	biological_process
Unigene18644_All	metabolic process	biological_process
Unigene18644_All	binding	molecular_function
Unigene399_All	translation regulator activity	molecular_function
Unigene399_All	binding	molecular_function
Unigene399_All	catalytic activity	molecular_function
CL3240.Contig1_All	catalytic activity	molecular_function
CL9200.Contig1_All	cellular anatomical entity	cellular_component
CL9200.Contig1_All	catalytic activity	molecular_function
CL996.Contig3_All	cellular process	biological_process
CL9729.Contig4_All	cellular process	biological_process
CL9729.Contig4_All	metabolic process	biological_process
CL9729.Contig4_All	intracellular	cellular_component
CL9729.Contig4_All	cellular anatomical entity	cellular_component
CL9729.Contig4_All	protein-containing complex	cellular_component
CL9729.Contig4_All	binding	molecular_function
CL2045.Contig2_All	binding	molecular_function
CL2045.Contig2_All	catalytic activity	molecular_function
CL2045.Contig2_All	cellular anatomical entity	cellular_component
CL10695.Contig3_All	binding	molecular_function
CL10695.Contig3_All	regulation of biological process	biological_process
CL10695.Contig3_All	biological regulation	biological_process
CL10695.Contig3_All	cellular process	biological_process
CL10695.Contig3_All	metabolic process	biological_process
CL10695.Contig3_All	catalytic activity	molecular_function
CL3123.Contig2_All	localization	biological_process
CL3123.Contig2_All	cellular process	biological_process
CL3123.Contig2_All	intracellular	cellular_component
CL3123.Contig2_All	cellular anatomical entity	cellular_component
CL3123.Contig2_All	metabolic process	biological_process
CL3123.Contig2_All	catalytic activity	molecular_function
CL1543.Contig5_All	binding	molecular_function
CL1543.Contig5_All	intracellular	cellular_component
CL1543.Contig5_All	cellular anatomical entity	cellular_component
CL5202.Contig3_All	binding	molecular_function
CL5202.Contig3_All	intracellular	cellular_component
CL5202.Contig3_All	cellular anatomical entity	cellular_component
CL5202.Contig3_All	catalytic activity	molecular_function
CL5202.Contig3_All	cellular process	biological_process
CL5202.Contig3_All	metabolic process	biological_process
CL5202.Contig3_All	protein-containing complex	cellular_component
Unigene32502_All	binding	molecular_function
Unigene32502_All	intracellular	cellular_component
Unigene32502_All	cellular anatomical entity	cellular_component
CL584.Contig24_All	localization	biological_process
CL584.Contig24_All	cellular process	biological_process
CL584.Contig24_All	cellular anatomical entity	cellular_component
CL584.Contig24_All	transporter activity	molecular_function
CL120.Contig2_All	intracellular	cellular_component
CL120.Contig2_All	cellular anatomical entity	cellular_component
CL120.Contig2_All	protein-containing complex	cellular_component
CL120.Contig2_All	transporter activity	molecular_function
CL120.Contig2_All	binding	molecular_function
CL120.Contig2_All	biological regulation	biological_process
CL120.Contig2_All	cellular process	biological_process
CL698.Contig3_All	binding	molecular_function
CL698.Contig3_All	transporter activity	molecular_function
CL698.Contig3_All	cellular anatomical entity	cellular_component
CL104.Contig3_All	cellular process	biological_process
CL104.Contig3_All	metabolic process	biological_process
CL104.Contig3_All	catalytic activity	molecular_function
CL1208.Contig11_All	binding	molecular_function
CL8450.Contig3_All	cellular anatomical entity	cellular_component
CL10833.Contig3_All	binding	molecular_function
CL3735.Contig31_All	binding	molecular_function
CL3735.Contig31_All	intracellular	cellular_component
CL3735.Contig31_All	cellular anatomical entity	cellular_component
CL3735.Contig31_All	catalytic activity	molecular_function
CL3735.Contig31_All	regulation of biological process	biological_process
CL3735.Contig31_All	biological regulation	biological_process
CL3735.Contig31_All	signaling	biological_process
CL3735.Contig31_All	response to stimulus	biological_process
CL3735.Contig31_All	cellular process	biological_process
CL7899.Contig1_All	metabolic process	biological_process
CL7899.Contig1_All	catalytic activity	molecular_function
CL3851.Contig1_All	intracellular	cellular_component
CL3851.Contig1_All	protein-containing complex	cellular_component
CL3851.Contig1_All	cellular process	biological_process
CL3851.Contig1_All	metabolic process	biological_process
CL10499.Contig5_All	cellular process	biological_process
CL10499.Contig5_All	metabolic process	biological_process
CL10499.Contig5_All	catalytic activity	molecular_function
CL73.Contig15_All	cellular anatomical entity	cellular_component
CL73.Contig15_All	binding	molecular_function
CL2712.Contig1_All	metabolic process	biological_process
CL2932.Contig5_All	cellular anatomical entity	cellular_component
CL2932.Contig5_All	localization	biological_process
CL2932.Contig5_All	cellular process	biological_process
CL572.Contig2_All	binding	molecular_function
CL572.Contig2_All	catalytic activity	molecular_function
CL572.Contig2_All	metabolic process	biological_process
Unigene54910_All	multicellular organismal process	biological_process
Unigene54910_All	developmental process	biological_process
Unigene54910_All	binding	molecular_function
Unigene54910_All	catalytic activity	molecular_function
Unigene54910_All	localization	biological_process
Unigene54910_All	biological regulation	biological_process
Unigene54910_All	cellular anatomical entity	cellular_component
Unigene54910_All	regulation of biological process	biological_process
Unigene54910_All	metabolic process	biological_process
Unigene54910_All	positive regulation of biological process	biological_process
Unigene11925_All	binding	molecular_function
Unigene14240_All	regulation of biological process	biological_process
Unigene14240_All	biological regulation	biological_process
Unigene14240_All	cellular process	biological_process
Unigene14240_All	negative regulation of biological process	biological_process
Unigene14240_All	metabolic process	biological_process
Unigene14240_All	binding	molecular_function
Unigene14240_All	intracellular	cellular_component
Unigene14240_All	cellular anatomical entity	cellular_component
Unigene14240_All	catalytic activity	molecular_function
Unigene14240_All	positive regulation of biological process	biological_process
Unigene14240_All	protein-containing complex	cellular_component
CL91.Contig7_All	cellular anatomical entity	cellular_component
CL91.Contig7_All	catalytic activity	molecular_function
Unigene18457_All	catalytic activity	molecular_function
CL2661.Contig2_All	intracellular	cellular_component
CL2661.Contig2_All	cellular anatomical entity	cellular_component
CL2661.Contig2_All	cellular process	biological_process
CL2661.Contig2_All	metabolic process	biological_process
CL2661.Contig2_All	catalytic activity	molecular_function
CL2661.Contig2_All	binding	molecular_function
CL1870.Contig23_All	developmental process	biological_process
CL1870.Contig23_All	intracellular	cellular_component
CL1870.Contig23_All	cellular anatomical entity	cellular_component
CL1870.Contig23_All	binding	molecular_function
CL1870.Contig23_All	regulation of biological process	biological_process
CL1870.Contig23_All	biological regulation	biological_process
CL1870.Contig23_All	cellular process	biological_process
CL1870.Contig23_All	metabolic process	biological_process
CL2689.Contig2_All	cellular process	biological_process
CL2689.Contig2_All	metabolic process	biological_process
CL2689.Contig2_All	intracellular	cellular_component
CL2689.Contig2_All	cellular anatomical entity	cellular_component
CL6054.Contig1_All	localization	biological_process
CL6054.Contig1_All	cellular process	biological_process
CL6054.Contig1_All	metabolic process	biological_process
CL6054.Contig1_All	binding	molecular_function
CL6054.Contig1_All	intracellular	cellular_component
CL6054.Contig1_All	cellular anatomical entity	cellular_component
CL6054.Contig1_All	protein-containing complex	cellular_component
CL6054.Contig1_All	transporter activity	molecular_function
CL6054.Contig1_All	catalytic activity	molecular_function
CL5995.Contig2_All	catalytic activity	molecular_function
CL5995.Contig2_All	cellular process	biological_process
CL5995.Contig2_All	metabolic process	biological_process
CL5995.Contig2_All	intracellular	cellular_component
CL5995.Contig2_All	cellular anatomical entity	cellular_component
Unigene30461_All	binding	molecular_function
Unigene30461_All	intracellular	cellular_component
Unigene30461_All	cellular anatomical entity	cellular_component
Unigene30461_All	cellular process	biological_process
CL892.Contig7_All	binding	molecular_function
CL892.Contig7_All	cellular process	biological_process
CL892.Contig7_All	metabolic process	biological_process
CL892.Contig7_All	catalytic activity	molecular_function
CL892.Contig7_All	response to stimulus	biological_process
CL7732.Contig3_All	cellular anatomical entity	cellular_component
CL7613.Contig6_All	localization	biological_process
CL7613.Contig6_All	cellular process	biological_process
CL7613.Contig6_All	binding	molecular_function
CL7613.Contig6_All	cellular anatomical entity	cellular_component
CL7613.Contig6_All	biological regulation	biological_process
CL7613.Contig6_All	transporter activity	molecular_function
Unigene32521_All	binding	molecular_function
Unigene32521_All	catalytic activity	molecular_function
CL3797.Contig8_All	cellular anatomical entity	cellular_component
Unigene18145_All	binding	molecular_function
Unigene18145_All	intracellular	cellular_component
Unigene18145_All	cellular anatomical entity	cellular_component
Unigene18145_All	regulation of biological process	biological_process
Unigene18145_All	biological regulation	biological_process
Unigene18145_All	cellular process	biological_process
Unigene18145_All	metabolic process	biological_process
Unigene18145_All	signaling	biological_process
Unigene18145_All	response to stimulus	biological_process
CL3095.Contig10_All	catalytic activity	molecular_function
CL3095.Contig10_All	cellular anatomical entity	cellular_component
CL3095.Contig10_All	cellular process	biological_process
CL3095.Contig10_All	metabolic process	biological_process
CL3553.Contig3_All	binding	molecular_function
CL9318.Contig3_All	cellular anatomical entity	cellular_component
CL9318.Contig3_All	catalytic activity	molecular_function
CL4270.Contig10_All	binding	molecular_function
CL4270.Contig10_All	transporter activity	molecular_function
CL4270.Contig10_All	biological regulation	biological_process
CL4270.Contig10_All	multicellular organismal process	biological_process
CL4270.Contig10_All	developmental process	biological_process
CL4270.Contig10_All	intracellular	cellular_component
CL4270.Contig10_All	cellular anatomical entity	cellular_component
CL1272.Contig3_All	catalytic activity	molecular_function
Unigene31306_All	cellular process	biological_process
Unigene31306_All	metabolic process	biological_process
Unigene31306_All	catalytic activity	molecular_function
Unigene31306_All	intracellular	cellular_component
Unigene31306_All	cellular anatomical entity	cellular_component
CL1665.Contig3_All	intracellular	cellular_component
CL1665.Contig3_All	cellular anatomical entity	cellular_component
CL586.Contig1_All	binding	molecular_function
CL586.Contig1_All	catalytic activity	molecular_function
CL586.Contig1_All	cellular anatomical entity	cellular_component
CL6732.Contig4_All	cellular process	biological_process
CL6732.Contig4_All	metabolic process	biological_process
CL6732.Contig4_All	intracellular	cellular_component
CL6732.Contig4_All	cellular anatomical entity	cellular_component
CL6732.Contig4_All	catalytic activity	molecular_function
CL5965.Contig3_All	binding	molecular_function
CL5965.Contig3_All	regulation of biological process	biological_process
CL5965.Contig3_All	biological regulation	biological_process
CL5965.Contig3_All	cellular process	biological_process
CL5965.Contig3_All	negative regulation of biological process	biological_process
CL5965.Contig3_All	metabolic process	biological_process
CL5965.Contig3_All	catalytic activity	molecular_function
CL4661.Contig2_All	cellular anatomical entity	cellular_component
CL713.Contig32_All	binding	molecular_function
CL713.Contig32_All	catalytic activity	molecular_function
Unigene6512_All	transporter activity	molecular_function
Unigene6512_All	cellular anatomical entity	cellular_component
Unigene26383_All	intracellular	cellular_component
Unigene26383_All	cellular anatomical entity	cellular_component
Unigene26383_All	translation regulator activity	molecular_function
Unigene26383_All	binding	molecular_function
CL1304.Contig8_All	intracellular	cellular_component
CL1304.Contig8_All	cellular anatomical entity	cellular_component
CL1304.Contig8_All	regulation of biological process	biological_process
CL1304.Contig8_All	biological regulation	biological_process
CL1304.Contig8_All	cellular process	biological_process
CL1304.Contig8_All	developmental process	biological_process
CL1304.Contig8_All	metabolic process	biological_process
CL1304.Contig8_All	negative regulation of biological process	biological_process
CL1304.Contig8_All	protein-containing complex	cellular_component
CL1304.Contig8_All	binding	molecular_function
CL180.Contig7_All	catalytic activity	molecular_function
CL180.Contig7_All	binding	molecular_function
CL180.Contig7_All	cellular process	biological_process
CL180.Contig7_All	metabolic process	biological_process
CL180.Contig7_All	intracellular	cellular_component
CL180.Contig7_All	cellular anatomical entity	cellular_component
CL4441.Contig2_All	catalytic activity	molecular_function
CL4441.Contig2_All	cellular process	biological_process
CL4441.Contig2_All	metabolic process	biological_process
CL4441.Contig2_All	binding	molecular_function
CL4441.Contig2_All	intracellular	cellular_component
CL4441.Contig2_All	cellular anatomical entity	cellular_component
Unigene39939_All	cellular process	biological_process
CL1115.Contig1_All	cellular anatomical entity	cellular_component
CL1115.Contig1_All	cellular process	biological_process
CL1115.Contig1_All	binding	molecular_function
CL1115.Contig1_All	intracellular	cellular_component
CL1115.Contig1_All	regulation of biological process	biological_process
CL1115.Contig1_All	biological regulation	biological_process
CL1115.Contig1_All	metabolic process	biological_process
CL1115.Contig1_All	negative regulation of biological process	biological_process
CL1115.Contig1_All	positive regulation of biological process	biological_process
CL1115.Contig1_All	protein-containing complex	cellular_component
CL9818.Contig1_All	cellular anatomical entity	cellular_component
Unigene23468_All	transcription regulator activity	molecular_function
Unigene23468_All	intracellular	cellular_component
Unigene23468_All	cellular anatomical entity	cellular_component
Unigene23468_All	binding	molecular_function
CL10906.Contig21_All	cellular process	biological_process
CL10906.Contig21_All	metabolic process	biological_process
CL10906.Contig21_All	catalytic activity	molecular_function
CL10906.Contig21_All	translation regulator activity	molecular_function
CL10906.Contig21_All	binding	molecular_function
Unigene33567_All	intracellular	cellular_component
Unigene33567_All	cellular anatomical entity	cellular_component
Unigene33567_All	localization	biological_process
Unigene33567_All	cellular process	biological_process
Unigene33567_All	protein-containing complex	cellular_component
Unigene33567_All	binding	molecular_function
Unigene33567_All	molecular function regulator	molecular_function
CL5536.Contig3_All	cellular process	biological_process
CL5536.Contig3_All	metabolic process	biological_process
CL5536.Contig3_All	catalytic activity	molecular_function
CL5536.Contig3_All	intracellular	cellular_component
CL5536.Contig3_All	cellular anatomical entity	cellular_component
CL1870.Contig25_All	developmental process	biological_process
CL1870.Contig25_All	intracellular	cellular_component
CL1870.Contig25_All	cellular anatomical entity	cellular_component
CL1870.Contig25_All	binding	molecular_function
CL1870.Contig25_All	regulation of biological process	biological_process
CL1870.Contig25_All	biological regulation	biological_process
CL1870.Contig25_All	cellular process	biological_process
CL1870.Contig25_All	metabolic process	biological_process
Unigene3837_All	molecular function regulator	molecular_function
CL10609.Contig7_All	catalytic activity	molecular_function
CL10609.Contig7_All	binding	molecular_function
CL10609.Contig7_All	cellular process	biological_process
CL10609.Contig7_All	metabolic process	biological_process
CL10609.Contig7_All	intracellular	cellular_component
CL10609.Contig7_All	cellular anatomical entity	cellular_component
Unigene5706_All	binding	molecular_function
Unigene5706_All	intracellular	cellular_component
Unigene5706_All	cellular anatomical entity	cellular_component
Unigene5706_All	regulation of biological process	biological_process
Unigene5706_All	biological regulation	biological_process
Unigene5706_All	cellular process	biological_process
Unigene5706_All	metabolic process	biological_process
Unigene5706_All	positive regulation of biological process	biological_process
Unigene15413_All	intracellular	cellular_component
Unigene15413_All	cellular anatomical entity	cellular_component
CL1939.Contig7_All	binding	molecular_function
CL1939.Contig7_All	cellular anatomical entity	cellular_component
CL1939.Contig7_All	catalytic activity	molecular_function
CL805.Contig1_All	binding	molecular_function
CL945.Contig15_All	binding	molecular_function
CL4045.Contig2_All	catalytic activity	molecular_function
CL4045.Contig2_All	cellular anatomical entity	cellular_component
CL6593.Contig1_All	catalytic activity	molecular_function
CL1426.Contig2_All	catalytic activity	molecular_function
CL1426.Contig2_All	cellular anatomical entity	cellular_component
CL1426.Contig2_All	cellular process	biological_process
CL1426.Contig2_All	metabolic process	biological_process
Unigene24076_All	binding	molecular_function
CL2808.Contig7_All	intracellular	cellular_component
CL2808.Contig7_All	cellular anatomical entity	cellular_component
CL2808.Contig7_All	binding	molecular_function
CL2808.Contig7_All	regulation of biological process	biological_process
CL2808.Contig7_All	biological regulation	biological_process
CL2808.Contig7_All	signaling	biological_process
CL2808.Contig7_All	response to stimulus	biological_process
CL2808.Contig7_All	cellular process	biological_process
CL2808.Contig7_All	metabolic process	biological_process
CL2808.Contig7_All	catalytic activity	molecular_function
CL3735.Contig28_All	binding	molecular_function
CL3735.Contig28_All	intracellular	cellular_component
CL3735.Contig28_All	cellular anatomical entity	cellular_component
CL3735.Contig28_All	regulation of biological process	biological_process
CL3735.Contig28_All	biological regulation	biological_process
CL3735.Contig28_All	signaling	biological_process
CL3735.Contig28_All	response to stimulus	biological_process
CL3735.Contig28_All	cellular process	biological_process
CL3735.Contig28_All	catalytic activity	molecular_function
Unigene6674_All	intracellular	cellular_component
Unigene6674_All	cellular anatomical entity	cellular_component
Unigene6674_All	regulation of biological process	biological_process
Unigene6674_All	biological regulation	biological_process
Unigene6674_All	cellular process	biological_process
Unigene6674_All	metabolic process	biological_process
Unigene6674_All	binding	molecular_function
Unigene6674_All	transcription regulator activity	molecular_function
Unigene12503_All	cellular anatomical entity	cellular_component
CL940.Contig7_All	cellular process	biological_process
CL940.Contig7_All	metabolic process	biological_process
CL940.Contig7_All	binding	molecular_function
CL4341.Contig2_All	cellular anatomical entity	cellular_component
CL4341.Contig2_All	regulation of biological process	biological_process
CL4341.Contig2_All	biological regulation	biological_process
CL4341.Contig2_All	cellular process	biological_process
CL4341.Contig2_All	negative regulation of biological process	biological_process
CL4341.Contig2_All	metabolic process	biological_process
CL4341.Contig2_All	molecular function regulator	molecular_function
CL2733.Contig3_All	binding	molecular_function
CL2733.Contig3_All	response to stimulus	biological_process
CL2733.Contig3_All	cellular process	biological_process
CL2733.Contig3_All	metabolic process	biological_process
CL2733.Contig3_All	intracellular	cellular_component
CL2733.Contig3_All	cellular anatomical entity	cellular_component
CL2733.Contig3_All	protein-containing complex	cellular_component
CL1048.Contig4_All	catalytic activity	molecular_function
CL1048.Contig4_All	binding	molecular_function
CL1048.Contig4_All	cellular process	biological_process
CL1048.Contig4_All	metabolic process	biological_process
CL1048.Contig4_All	cellular anatomical entity	cellular_component
CL2700.Contig5_All	cellular process	biological_process
CL2700.Contig5_All	metabolic process	biological_process
CL2700.Contig5_All	catalytic activity	molecular_function
CL2700.Contig5_All	binding	molecular_function
CL2700.Contig5_All	intracellular	cellular_component
CL2700.Contig5_All	cellular anatomical entity	cellular_component
CL153.Contig17_All	binding	molecular_function
CL153.Contig17_All	catalytic activity	molecular_function
CL153.Contig17_All	cellular anatomical entity	cellular_component
CL9177.Contig1_All	intracellular	cellular_component
CL9177.Contig1_All	cellular anatomical entity	cellular_component
CL9177.Contig1_All	catalytic activity	molecular_function
CL9177.Contig1_All	binding	molecular_function
CL9177.Contig1_All	protein-containing complex	cellular_component
CL9177.Contig1_All	cellular process	biological_process
CL9177.Contig1_All	metabolic process	biological_process
CL4483.Contig10_All	binding	molecular_function
CL4483.Contig10_All	intracellular	cellular_component
CL4483.Contig10_All	cellular anatomical entity	cellular_component
CL4483.Contig10_All	transcription regulator activity	molecular_function
CL2138.Contig4_All	localization	biological_process
CL2138.Contig4_All	cellular process	biological_process
CL2138.Contig4_All	transporter activity	molecular_function
CL2138.Contig4_All	cellular anatomical entity	cellular_component
CL2138.Contig4_All	binding	molecular_function
CL2138.Contig4_All	intracellular	cellular_component
Unigene54877_All	binding	molecular_function
Unigene54877_All	catalytic activity	molecular_function
Unigene54877_All	cellular anatomical entity	cellular_component
CL916.Contig5_All	catalytic activity	molecular_function
CL916.Contig5_All	localization	biological_process
CL916.Contig5_All	cellular process	biological_process
CL916.Contig5_All	cellular anatomical entity	cellular_component
Unigene23329_All	binding	molecular_function
Unigene18296_All	binding	molecular_function
Unigene18296_All	catalytic activity	molecular_function
Unigene18296_All	cellular anatomical entity	cellular_component
CL1881.Contig1_All	metabolic process	biological_process
CL1881.Contig1_All	catalytic activity	molecular_function
CL1881.Contig1_All	intracellular	cellular_component
CL1881.Contig1_All	cellular anatomical entity	cellular_component
CL7554.Contig4_All	catalytic activity	molecular_function
CL7554.Contig4_All	cellular anatomical entity	cellular_component
CL7554.Contig4_All	metabolic process	biological_process
CL7554.Contig4_All	intracellular	cellular_component
CL2336.Contig6_All	cellular process	biological_process
CL2336.Contig6_All	metabolic process	biological_process
CL2336.Contig6_All	response to stimulus	biological_process
CL2336.Contig6_All	binding	molecular_function
CL2336.Contig6_All	catalytic activity	molecular_function
CL2336.Contig6_All	intracellular	cellular_component
CL2336.Contig6_All	cellular anatomical entity	cellular_component
CL4636.Contig5_All	developmental process	biological_process
CL4636.Contig5_All	binding	molecular_function
CL4636.Contig5_All	catalytic activity	molecular_function
CL8233.Contig1_All	binding	molecular_function
CL8233.Contig1_All	molecular function regulator	molecular_function
CL2430.Contig5_All	binding	molecular_function
CL2430.Contig5_All	intracellular	cellular_component
CL2430.Contig5_All	cellular anatomical entity	cellular_component
CL2430.Contig5_All	transcription regulator activity	molecular_function
Unigene17699_All	catalytic activity	molecular_function
CL3019.Contig4_All	metabolic process	biological_process
CL3019.Contig4_All	binding	molecular_function
CL3019.Contig4_All	cellular process	biological_process
CL3019.Contig4_All	catalytic activity	molecular_function
CL7255.Contig19_All	binding	molecular_function
CL7255.Contig19_All	catalytic activity	molecular_function
CL3699.Contig9_All	response to stimulus	biological_process
CL3699.Contig9_All	binding	molecular_function
CL272.Contig14_All	binding	molecular_function
CL272.Contig14_All	cellular process	biological_process
CL272.Contig14_All	metabolic process	biological_process
CL272.Contig14_All	cellular anatomical entity	cellular_component
CL272.Contig14_All	catalytic activity	molecular_function
CL272.Contig14_All	molecular transducer activity	molecular_function
Unigene60782_All	cellular process	biological_process
Unigene60782_All	metabolic process	biological_process
Unigene60782_All	binding	molecular_function
Unigene60782_All	intracellular	cellular_component
Unigene60782_All	cellular anatomical entity	cellular_component
Unigene60782_All	catalytic activity	molecular_function
CL479.Contig1_All	binding	molecular_function
CL479.Contig1_All	catalytic activity	molecular_function
CL1732.Contig1_All	binding	molecular_function
CL1732.Contig1_All	catalytic activity	molecular_function
CL1732.Contig1_All	cellular anatomical entity	cellular_component
Unigene23870_All	transporter activity	molecular_function
Unigene23870_All	binding	molecular_function
Unigene23870_All	cellular anatomical entity	cellular_component
Unigene23870_All	intracellular	cellular_component
CL2480.Contig16_All	cellular process	biological_process
CL2480.Contig16_All	catalytic activity	molecular_function
CL2480.Contig16_All	response to stimulus	biological_process
CL123.Contig10_All	transporter activity	molecular_function
CL123.Contig10_All	regulation of biological process	biological_process
CL123.Contig10_All	localization	biological_process
CL123.Contig10_All	biological regulation	biological_process
CL123.Contig10_All	cellular process	biological_process
CL123.Contig10_All	cellular anatomical entity	cellular_component
CL4972.Contig2_All	cellular anatomical entity	cellular_component
CL1074.Contig40_All	localization	biological_process
CL1074.Contig40_All	cellular process	biological_process
CL1074.Contig40_All	metabolic process	biological_process
CL1074.Contig40_All	catalytic activity	molecular_function
CL165.Contig11_All	localization	biological_process
CL165.Contig11_All	cellular process	biological_process
CL165.Contig11_All	binding	molecular_function
CL165.Contig11_All	transporter activity	molecular_function
CL165.Contig11_All	cellular anatomical entity	cellular_component
CL165.Contig11_All	catalytic activity	molecular_function
Unigene4979_All	intracellular	cellular_component
Unigene4979_All	cellular anatomical entity	cellular_component
Unigene4979_All	catalytic activity	molecular_function
Unigene4979_All	cellular process	biological_process
Unigene4979_All	metabolic process	biological_process
CL3959.Contig10_All	catalytic activity	molecular_function
CL3959.Contig10_All	cellular process	biological_process
CL3959.Contig10_All	metabolic process	biological_process
CL5241.Contig1_All	catalytic activity	molecular_function
CL5241.Contig1_All	cellular anatomical entity	cellular_component
CL2896.Contig9_All	localization	biological_process
CL2896.Contig9_All	cellular process	biological_process
CL2896.Contig9_All	cellular anatomical entity	cellular_component
CL3604.Contig6_All	catalytic activity	molecular_function
CL4641.Contig3_All	binding	molecular_function
CL4641.Contig3_All	intracellular	cellular_component
CL4641.Contig3_All	cellular anatomical entity	cellular_component
CL4641.Contig3_All	protein-containing complex	cellular_component
CL4641.Contig3_All	catalytic activity	molecular_function
Unigene13067_All	catalytic activity	molecular_function
CL221.Contig6_All	response to stimulus	biological_process
CL221.Contig6_All	cellular anatomical entity	cellular_component
CL221.Contig6_All	binding	molecular_function
CL3959.Contig3_All	catalytic activity	molecular_function
CL3959.Contig3_All	cellular process	biological_process
CL3959.Contig3_All	metabolic process	biological_process
CL9056.Contig5_All	catalytic activity	molecular_function
CL9056.Contig5_All	cellular process	biological_process
CL9056.Contig5_All	metabolic process	biological_process
CL9056.Contig5_All	cellular anatomical entity	cellular_component
Unigene8985_All	transporter activity	molecular_function
Unigene8985_All	cellular anatomical entity	cellular_component
CL9607.Contig8_All	binding	molecular_function
CL9607.Contig8_All	catalytic activity	molecular_function
CL10111.Contig5_All	binding	molecular_function
CL5442.Contig12_All	binding	molecular_function
CL5442.Contig12_All	catalytic activity	molecular_function
CL5442.Contig12_All	cellular anatomical entity	cellular_component
CL2063.Contig26_All	catalytic activity	molecular_function
CL2063.Contig26_All	multi-organism process	biological_process
CL2063.Contig26_All	cellular process	biological_process
CL3313.Contig3_All	interspecies interaction between organisms	biological_process
CL3313.Contig3_All	response to stimulus	biological_process
CL3313.Contig3_All	metabolic process	biological_process
CL3313.Contig3_All	catalytic activity	molecular_function
CL3313.Contig3_All	cellular process	biological_process
CL640.Contig3_All	cellular process	biological_process
CL640.Contig3_All	metabolic process	biological_process
CL640.Contig3_All	intracellular	cellular_component
CL640.Contig3_All	protein-containing complex	cellular_component
CL713.Contig44_All	binding	molecular_function
CL713.Contig44_All	catalytic activity	molecular_function
Unigene19949_All	catalytic activity	molecular_function
CL503.Contig3_All	catalytic activity	molecular_function
CL503.Contig3_All	cellular process	biological_process
CL503.Contig3_All	metabolic process	biological_process
CL503.Contig3_All	binding	molecular_function
CL503.Contig3_All	intracellular	cellular_component
CL503.Contig3_All	cellular anatomical entity	cellular_component
Unigene21118_All	intracellular	cellular_component
Unigene21118_All	cellular anatomical entity	cellular_component
Unigene21118_All	localization	biological_process
Unigene21118_All	cellular process	biological_process
CL1210.Contig4_All	cellular process	biological_process
CL1210.Contig4_All	metabolic process	biological_process
CL1210.Contig4_All	catalytic activity	molecular_function
CL6235.Contig1_All	cellular anatomical entity	cellular_component
Unigene12496_All	cellular anatomical entity	cellular_component
CL10518.Contig1_All	intracellular	cellular_component
CL10518.Contig1_All	cellular anatomical entity	cellular_component
CL10518.Contig1_All	binding	molecular_function
CL10518.Contig1_All	transcription regulator activity	molecular_function
CL3101.Contig2_All	catalytic activity	molecular_function
CL3101.Contig2_All	antioxidant activity	molecular_function
CL3101.Contig2_All	binding	molecular_function
CL3101.Contig2_All	cellular anatomical entity	cellular_component
CL3101.Contig2_All	metabolic process	biological_process
CL3555.Contig2_All	catalytic activity	molecular_function
CL3555.Contig2_All	cellular anatomical entity	cellular_component
CL3555.Contig2_All	cellular process	biological_process
CL3555.Contig2_All	intracellular	cellular_component
CL6147.Contig8_All	binding	molecular_function
CL6147.Contig8_All	catalytic activity	molecular_function
CL6147.Contig8_All	cellular process	biological_process
CL6147.Contig8_All	metabolic process	biological_process
CL6147.Contig8_All	intracellular	cellular_component
CL6147.Contig8_All	cellular anatomical entity	cellular_component
Unigene1522_All	binding	molecular_function
Unigene1522_All	catalytic activity	molecular_function
Unigene1522_All	cellular anatomical entity	cellular_component
Unigene25750_All	metabolic process	biological_process
Unigene25750_All	cellular anatomical entity	cellular_component
CL299.Contig2_All	catalytic activity	molecular_function
CL299.Contig2_All	cellular anatomical entity	cellular_component
CL299.Contig2_All	metabolic process	biological_process
CL9724.Contig13_All	localization	biological_process
CL9724.Contig13_All	biological regulation	biological_process
CL9724.Contig13_All	cellular anatomical entity	cellular_component
CL9724.Contig13_All	intracellular	cellular_component
CL9724.Contig13_All	binding	molecular_function
[truncated: 2,496 more rows]
