# Supplementary material for: Transcriptome Sequencing-Based Analysis of Premature Fruiting in Amomum villosum Lour
Source: Biology (Basel). 2025 Jul 18;14(7):883. doi: 10.3390/biology14070883 (PMC12293058; doi:10.3390/biology14070883)
Supplement: Supplementary file 1 [file biology-14-00883-s001.zip › biology-3740820-Table S2.xlsx]

## Sheet: Sheet1
Annotation of DEGs in the plant hormone signal transduction (ko04075)
gene_id	kegg_term_mix	kegg_level1_mix	kegg_level2_mix
CL999.Contig4_All	ko04075//Plant hormone signal transduction	Environmental Information Processing	Signal transduction
CL1074.Contig36_All	ko04075//Plant hormone signal transduction;ko03020//RNA polymerase	Genetic Information Processing;Environmental Information Processing	Transcription;Signal transduction
CL4197.Contig9_All	ko04075//Plant hormone signal transduction	Environmental Information Processing	Signal transduction
Unigene24339_All	ko04075//Plant hormone signal transduction	Environmental Information Processing	Signal transduction
CL317.Contig3_All	ko00940//Phenylpropanoid biosynthesis;ko01100//Metabolic pathways;ko04016//MAPK signaling pathway - plant;ko04075//Plant hormone signal transduction;ko04626//Plant-pathogen interaction;ko01110//Biosynthesis of secondary metabolites	Metabolism;Organismal Systems;Environmental Information Processing	Biosynthesis of other secondary metabolites;Signal transduction;Global and overview maps;Environmental adaptation
Unigene6484_All	ko04075//Plant hormone signal transduction;ko04712//Circadian rhythm - plant	Organismal Systems;Environmental Information Processing	Signal transduction;Environmental adaptation
Unigene18160_All	ko04075//Plant hormone signal transduction	Environmental Information Processing	Signal transduction
CL1074.Contig39_All	ko04075//Plant hormone signal transduction;ko01110//Biosynthesis of secondary metabolites;ko01100//Metabolic pathways;ko00940//Phenylpropanoid biosynthesis	Metabolism;Environmental Information Processing	Biosynthesis of other secondary metabolites;Signal transduction;Global and overview maps
CL1074.Contig6_All	ko04075//Plant hormone signal transduction;ko03020//RNA polymerase	Genetic Information Processing;Environmental Information Processing	Signal transduction;Transcription
CL570.Contig21_All	ko04075//Plant hormone signal transduction	Environmental Information Processing	Signal transduction
CL244.Contig15_All	ko04075//Plant hormone signal transduction	Environmental Information Processing	Signal transduction
CL2613.Contig4_All	ko04075//Plant hormone signal transduction	Environmental Information Processing	Signal transduction
CL1074.Contig38_All	ko03020//RNA polymerase;ko04075//Plant hormone signal transduction	Environmental Information Processing;Genetic Information Processing	Signal transduction;Transcription
Unigene18120_All	ko04075//Plant hormone signal transduction	Environmental Information Processing	Signal transduction
CL6380.Contig3_All	ko04075//Plant hormone signal transduction	Environmental Information Processing	Signal transduction
Unigene43241_All	ko04016//MAPK signaling pathway - plant;ko04075//Plant hormone signal transduction	Environmental Information Processing	Signal transduction
CL1074.Contig31_All	ko04075//Plant hormone signal transduction;ko01110//Biosynthesis of secondary metabolites;ko00940//Phenylpropanoid biosynthesis;ko01100//Metabolic pathways	Environmental Information Processing;Metabolism	Signal transduction;Global and overview maps;Biosynthesis of other secondary metabolites
CL2251.Contig8_All	ko04075//Plant hormone signal transduction	Environmental Information Processing	Signal transduction
Unigene29404_All	ko04016//MAPK signaling pathway - plant;ko01110//Biosynthesis of secondary metabolites;ko04626//Plant-pathogen interaction;ko04075//Plant hormone signal transduction;ko00940//Phenylpropanoid biosynthesis;ko01100//Metabolic pathways	Metabolism;Organismal Systems;Environmental Information Processing	Environmental adaptation;Biosynthesis of other secondary metabolites;Signal transduction;Global and overview maps
CL4813.Contig3_All	ko04075//Plant hormone signal transduction;ko04016//MAPK signaling pathway - plant	Environmental Information Processing	Signal transduction
Unigene12291_All	ko04075//Plant hormone signal transduction	Environmental Information Processing	Signal transduction
CL7926.Contig4_All	ko04075//Plant hormone signal transduction	Environmental Information Processing	Signal transduction
Unigene22003_All	ko04016//MAPK signaling pathway - plant;ko04075//Plant hormone signal transduction	Environmental Information Processing	Signal transduction
CL2544.Contig11_All	ko04016//MAPK signaling pathway - plant;ko04075//Plant hormone signal transduction	Environmental Information Processing	Signal transduction
Unigene25337_All	ko04075//Plant hormone signal transduction	Environmental Information Processing	Signal transduction
CL2158.Contig5_All	ko04075//Plant hormone signal transduction	Environmental Information Processing	Signal transduction
CL318.Contig4_All	ko04016//MAPK signaling pathway - plant;ko04075//Plant hormone signal transduction	Environmental Information Processing	Signal transduction
Unigene20991_All	ko04075//Plant hormone signal transduction	Environmental Information Processing	Signal transduction
CL10969.Contig8_All	ko04075//Plant hormone signal transduction;ko04016//MAPK signaling pathway - plant	Environmental Information Processing	Signal transduction
CL542.Contig5_All	ko04075//Plant hormone signal transduction	Environmental Information Processing	Signal transduction
CL5082.Contig3_All	ko04075//Plant hormone signal transduction	Environmental Information Processing	Signal transduction
CL4011.Contig2_All	ko03013//RNA transport;ko04075//Plant hormone signal transduction	Environmental Information Processing;Genetic Information Processing	Signal transduction;Translation
CL4483.Contig11_All	ko04016//MAPK signaling pathway - plant;ko04075//Plant hormone signal transduction	Environmental Information Processing	Signal transduction
CL3536.Contig1_All	ko04075//Plant hormone signal transduction	Environmental Information Processing	Signal transduction
Unigene15385_All	ko04075//Plant hormone signal transduction	Environmental Information Processing	Signal transduction
CL3249.Contig6_All	ko04712//Circadian rhythm - plant;ko04075//Plant hormone signal transduction	Environmental Information Processing;Organismal Systems	Environmental adaptation;Signal transduction
CL7830.Contig8_All	ko04075//Plant hormone signal transduction;ko04016//MAPK signaling pathway - plant	Environmental Information Processing	Signal transduction
CL541.Contig2_All	ko04016//MAPK signaling pathway - plant;ko04075//Plant hormone signal transduction	Environmental Information Processing	Signal transduction
CL7113.Contig5_All	ko04075//Plant hormone signal transduction	Environmental Information Processing	Signal transduction
CL2502.Contig1_All	ko04712//Circadian rhythm - plant;ko04075//Plant hormone signal transduction	Environmental Information Processing;Organismal Systems	Signal transduction;Environmental adaptation
CL1543.Contig5_All	ko04075//Plant hormone signal transduction	Environmental Information Processing	Signal transduction
Unigene32502_All	ko04075//Plant hormone signal transduction	Environmental Information Processing	Signal transduction
CL584.Contig24_All	ko04075//Plant hormone signal transduction	Environmental Information Processing	Signal transduction
CL7658.Contig7_All	ko04075//Plant hormone signal transduction	Environmental Information Processing	Signal transduction
Unigene18145_All	ko04075//Plant hormone signal transduction	Environmental Information Processing	Signal transduction
Unigene54217_All	ko04712//Circadian rhythm - plant;ko04075//Plant hormone signal transduction	Organismal Systems;Environmental Information Processing	Environmental adaptation;Signal transduction
CL4483.Contig10_All	ko04016//MAPK signaling pathway - plant;ko04075//Plant hormone signal transduction	Environmental Information Processing	Signal transduction
CL1074.Contig22_All	ko00940//Phenylpropanoid biosynthesis;ko01100//Metabolic pathways;ko01110//Biosynthesis of secondary metabolites;ko04075//Plant hormone signal transduction	Environmental Information Processing;Metabolism	Biosynthesis of other secondary metabolites;Signal transduction;Global and overview maps
CL1074.Contig40_All	ko00940//Phenylpropanoid biosynthesis;ko01100//Metabolic pathways;ko04075//Plant hormone signal transduction;ko01110//Biosynthesis of secondary metabolites	Environmental Information Processing;Metabolism	Signal transduction;Global and overview maps;Biosynthesis of other secondary metabolites
Unigene10145_All	ko04075//Plant hormone signal transduction	Environmental Information Processing	Signal transduction
CL6235.Contig1_All	ko04075//Plant hormone signal transduction	Environmental Information Processing	Signal transduction
Unigene19546_All	ko04712//Circadian rhythm - plant;ko04075//Plant hormone signal transduction	Organismal Systems;Environmental Information Processing	Environmental adaptation;Signal transduction
CL3847.Contig3_All	ko04075//Plant hormone signal transduction	Environmental Information Processing	Signal transduction
Unigene18154_All	ko04075//Plant hormone signal transduction	Environmental Information Processing	Signal transduction
CL2465.Contig2_All	ko04075//Plant hormone signal transduction	Environmental Information Processing	Signal transduction
CL10958.Contig1_All	ko04075//Plant hormone signal transduction	Environmental Information Processing	Signal transduction
CL2477.Contig9_All	ko04075//Plant hormone signal transduction;ko04016//MAPK signaling pathway - plant	Environmental Information Processing	Signal transduction
Unigene15379_All	ko04075//Plant hormone signal transduction	Environmental Information Processing	Signal transduction
Unigene39954_All	ko04075//Plant hormone signal transduction	Environmental Information Processing	Signal transduction
