# Supplementary material for: Transcriptome Sequencing-Based Analysis of Premature Fruiting in Amomum villosum Lour
Source: Biology (Basel). 2025 Jul 18;14(7):883. doi: 10.3390/biology14070883 (PMC12293058; doi:10.3390/biology14070883)
Supplement: Supplementary file 1 [file biology-14-00883-s001.zip › biology-3740820-Table S3.xlsx]

## Sheet: Sheet1
Annotation of DEGs of phospholipid metabolism (GO:0006644)
gene_id	go_term_id
CL1074.Contig31_All	GO:0006644
CL1074.Contig36_All	GO:0006644
CL1074.Contig6_All	GO:0006644
CL1074.Contig40_All	GO:0006644
CL1074.Contig22_All	GO:0006644
CL4515.Contig2_All	GO:0006644
CL1074.Contig38_All	GO:0006644
CL1074.Contig39_All	GO:0006644
