# Supplementary material for: Transcriptome Sequencing-Based Analysis of Premature Fruiting in Amomum villosum Lour
Source: Biology (Basel). 2025 Jul 18;14(7):883. doi: 10.3390/biology14070883 (PMC12293058; doi:10.3390/biology14070883)
Supplement: Supplementary file 1 [file biology-14-00883-s001.zip › biology-3740820-Table S4.xlsx]

## Sheet: Sheet1
Annotation of DEGs in the Pentose phosphate pathway (ko00030)
gene_id	kegg_term_mix	kegg_level1_mix	kegg_level2_mix
CL1473.Contig9_All	ko00030//Pentose phosphate pathway;ko00051//Fructose and mannose metabolism;ko01100//Metabolic pathways;ko00010//Glycolysis / Gluconeogenesis;ko01110//Biosynthesis of secondary metabolites	Metabolism	Carbohydrate metabolism;Global and overview maps
CL2149.Contig10_All	ko00030//Pentose phosphate pathway;ko00480//Glutathione metabolism;ko01200//Carbon metabolism;ko01100//Metabolic pathways;ko01110//Biosynthesis of secondary metabolites	Metabolism	Global and overview maps;Carbohydrate metabolism;Metabolism of other amino acids
Unigene37448_All	ko00010//Glycolysis / Gluconeogenesis;ko01200//Carbon metabolism;ko01100//Metabolic pathways;ko00030//Pentose phosphate pathway	Metabolism	Carbohydrate metabolism;Global and overview maps
CL2928.Contig4_All	ko00051//Fructose and mannose metabolism;ko01100//Metabolic pathways;ko00010//Glycolysis / Gluconeogenesis;ko00030//Pentose phosphate pathway;ko01110//Biosynthesis of secondary metabolites	Metabolism	Global and overview maps;Carbohydrate metabolism
CL2548.Contig5_All	ko01100//Metabolic pathways;ko03013//RNA transport;ko01200//Carbon metabolism;ko00710//Carbon fixation in photosynthetic organisms;ko01230//Biosynthesis of amino acids;ko00940//Phenylpropanoid biosynthesis;ko00030//Pentose phosphate pathway;ko01110//Biosynthesis of secondary metabolites;ko03015//mRNA surveillance pathway	Metabolism;Genetic Information Processing	Global and overview maps;Translation;Energy metabolism;Carbohydrate metabolism;Biosynthesis of other secondary metabolites
CL4441.Contig2_All	ko00030//Pentose phosphate pathway;ko00010//Glycolysis / Gluconeogenesis;ko01200//Carbon metabolism;ko01100//Metabolic pathways;ko01110//Biosynthesis of secondary metabolites;ko00520//Amino sugar and nucleotide sugar metabolism;ko00500//Starch and sucrose metabolism	Metabolism	Global and overview maps;Carbohydrate metabolism
CL2703.Contig1_All	ko01100//Metabolic pathways;ko01200//Carbon metabolism;ko00051//Fructose and mannose metabolism;ko00052//Galactose metabolism;ko00030//Pentose phosphate pathway;ko03013//RNA transport;ko03018//RNA degradation;ko00010//Glycolysis / Gluconeogenesis;ko01230//Biosynthesis of amino acids;ko01110//Biosynthesis of secondary metabolites;ko03015//mRNA surveillance pathway	Genetic Information Processing;Metabolism	Global and overview maps;Translation;Carbohydrate metabolism;Folding, sorting and degradation
CL3875.Contig9_All	ko01200//Carbon metabolism;ko00030//Pentose phosphate pathway;ko00051//Fructose and mannose metabolism;ko00710//Carbon fixation in photosynthetic organisms;ko01230//Biosynthesis of amino acids;ko00010//Glycolysis / Gluconeogenesis;ko01100//Metabolic pathways;ko01110//Biosynthesis of secondary metabolites	Metabolism	Carbohydrate metabolism;Energy metabolism;Global and overview maps
Unigene17699_All	ko01200//Carbon metabolism;ko01110//Biosynthesis of secondary metabolites;ko01100//Metabolic pathways;ko01230//Biosynthesis of amino acids;ko00030//Pentose phosphate pathway;ko00710//Carbon fixation in photosynthetic organisms	Metabolism	Carbohydrate metabolism;Global and overview maps;Energy metabolism
CL3019.Contig4_All	ko01110//Biosynthesis of secondary metabolites;ko01100//Metabolic pathways;ko01200//Carbon metabolism;ko00030//Pentose phosphate pathway;ko00480//Glutathione metabolism	Metabolism	Metabolism of other amino acids;Carbohydrate metabolism;Global and overview maps
CL1590.Contig9_All	ko01110//Biosynthesis of secondary metabolites;ko00051//Fructose and mannose metabolism;ko01100//Metabolic pathways;ko00030//Pentose phosphate pathway;ko00010//Glycolysis / Gluconeogenesis	Metabolism	Carbohydrate metabolism;Global and overview maps
CL4441.Contig1_All	ko01110//Biosynthesis of secondary metabolites;ko01100//Metabolic pathways;ko00520//Amino sugar and nucleotide sugar metabolism;ko00010//Glycolysis / Gluconeogenesis;ko01200//Carbon metabolism;ko00500//Starch and sucrose metabolism;ko00030//Pentose phosphate pathway	Metabolism	Global and overview maps;Carbohydrate metabolism
